# Supplementary material for: Adjustment of photosynthetic activity to drought and fluctuating light in wheat
Source: Plant Cell Environ. 2020 Mar 27;43(6):1484–500. doi: 10.1111/pce.13756 (PMC7384038; doi:10.1111/pce.13756)
Supplement: Supplementary file 12 — Table S3 Proteomics analysis on the United Kingdom (UK) and Iran (IR) wheat cultivars. [file PCE-43-1484-s012.xlsx]

## Sheet: Legend
Table S3. Proteomics analysis on United Kingdom (UK) and Iran (IR) wheat cultivars. ‘All proteins’ sheet includes a list of all the proteins identified. In ‘Dataset’ column, ‘full’ indicates the proteins that were identified in all samples, ‘not-full’ indicates proteins including missing values ‘Protein name’ column shows a common name for the protein. ‘Protein annotation’ reports the protein ide…

## Sheet: All proteins
Dataset	Uniprot ID	KEGG ID	GOontology	Protein annotation	DS	UK DS	IR DS	p-value	UK WW 1	UK WW 2	UK WW 3	UK WW 4	UK WW 5	IR WW 1	IR WW 2	IR WW 3	IR WW 4	IR WW 5	UK DS 1	UK DS 2	UK DS 3	UK DS 4	UK DS 5	IR DS 1	IR DS 2	IR DS 3	IR DS 4	IR DS 5	Peptides	Razor + unique peptides	Unique peptides	Sequence coverage [%]	Unique + razor sequence coverage [%]	Unique sequence coverage [%]	Mol. weight [kDa]	Q-value	Score	Intensity	MS/MS count	Fasta headers
full	A0A1D6SE58	K13821;K00128;K00294;K07248;K00130;K00138	GO:0004657;GO:0003842;GO:0055114;GO:0016491;GO:0008152;GO:0008911;GO:0050569;GO:0008802;GO:0004029	RHH-type transcriptional regulator, proline utilization regulon repressor / proline dehydrogenase / delta 1-pyrroline-5-carboxylate dehydrogenase;aldehyde dehydrogenase 2B7;1-pyrroline-5-carboxylate dehydrogenase;lactaldehyde dehydrogenase / glycolaldehyde dehydrogenase;betaine-aldehyde dehydrogenase;aldehyde dehydrogenase (NAD+);aldehyde dehydrogenase [EC:1.2.1.-];SPAC9E9.09c;aldehyde dehydrogen…	57.4025	64.1937	52.6014	4.04514e-06	0.000136013	0.00011883	0.0001622	0.000250316	0.000151022	0.000227461	0.000228203	0.000227923	0.000243698	0.000230326	0.000272767	0.000333538	0.000253597	0.000234099	0.000249729	0.000338925	0.000407449	0.000333343	0.00037248	0.000314331	27	27	2	59.5	59.5	3.3	55.849	0	282.82	585930000	252	tr|A0A1D6SE58|A0A1D6SE58_WHEAT Uncharacterized protein OS=Triticum aestivum PE=4 SV=1;tr|A0A1D6SE59|A0A1D6SE59_WHEAT Uncharacterized protein OS=Triticum aestivum PE=4 SV=1
full	A0A1D6B3W3	K13821;K00022;K00130;K00294;K19266;K00137;K07248;K00128;K00149	GO:0004657;GO:0003842;GO:0055114;GO:0016491;GO:0008152;GO:0008911;GO:0019145;GO:0050569;GO:0004029;GO:0047105	RHH-type transcriptional regulator, proline utilization regulon repressor / proline dehydrogenase / delta 1-pyrroline-5-carboxylate dehydrogenase;MONBRDRAFT_34126;aldehyde dehydrogenase 10A8;1-pyrroline-5-carboxylate dehydrogenase;lactaldehyde dehydrogenase;aminobutyraldehyde dehydrogenase;lactaldehyde dehydrogenase / glycolaldehyde dehydrogenase;aldehyde dehydrogenase (NAD+);aldehyde dehydrogena…	183.482	212.306	152.644	2.34223e-07	7.1287e-05	7.13441e-05	0.000100225	0.000234284	6.97505e-05	9.36679e-05	9.33828e-05	0.000107751	0.000123429	9.29469e-05	0.000351049	0.000417236	0.000260934	0.000356652	0.000322097	0.000197435	0.000246932	0.000278311	0.000315407	0.000253375	17	17	17	51.9	51.9	51.9	54.426	0	144.58	374800000	153	tr|A0A1D6B3W3|A0A1D6B3W3_WHEAT Uncharacterized protein OS=Triticum aestivum PE=4 SV=1;tr|A0A1D6ALN8|A0A1D6ALN8_WHEAT Uncharacterized protein OS=Triticum aestivum PE=4 SV=1;tr|W5G6L7|W5G6L7_WHEAT Uncharacterized protein OS=Triticum aestivum PE=3 SV=1;tr|A0A
full	D8L9J1	K13821;K00022;K00294;K19266;K00130;K00128;K12355;K07249	GO:0004657;GO:0003842;GO:0055114;GO:0016491;GO:0008152;GO:0008911;GO:0008802;GO:0004029;GO:0001758	RHH-type transcriptional regulator, proline utilization regulon repressor / proline dehydrogenase / delta 1-pyrroline-5-carboxylate dehydrogenase;MONBRDRAFT_34126;aldehyde dehydrogenase 2B7;1-pyrroline-5-carboxylate dehydrogenase;lactaldehyde dehydrogenase;betaine-aldehyde dehydrogenase;aldehyde dehydrogenase (NAD+);SPAC9E9.09c;aldehyde dehydrogenase 2C4;aldehyde dehydrogenase, putative, expresse…	73.5014	65.1482	82.8172	0.000749224	1.42709e-05	1.48351e-05	3.21023e-05	2.86211e-05	1.77573e-05	2.98728e-05	9.36078e-06	1.71946e-05	1.88232e-05	2.12179e-05	3.55674e-05	4.51223e-05	3.05324e-05	3.4485e-05	3.19704e-05	2.96274e-05	2.60059e-05	3.15325e-05	5.21637e-05	3.70329e-05	8	7	7	20.2	18.8	18.8	54.018	0	32.825	48525000	32	tr|D8L9J1|D8L9J1_WHEAT Retinal dehydrogenase, putative, expressed OS=Triticum aestivum GN=TAA_ctg0091b.00180.1 PE=3 SV=1;tr|A0A1D5V8V6|A0A1D5V8V6_WHEAT Uncharacterized protein OS=Triticum aestivum PE=4 SV=1;tr|A0A1D5VWV6|A0A1D5VWV6_WHEAT Uncharacterized pr
full	A0A1D6CHL1	K00830;K00839	GO:0008453;GO:0050281;GO:0004760;GO:0030170;GO:0009058	alanine:glyoxylate aminotransferase;(S)-ureidoglycine-glyoxylate aminotransferase [EC:2.6.1.-];alanine-glyoxylate transaminase / serine-glyoxylate transaminase / serine-pyruvate transaminase;aminotransferase, putative, expressed	-19.8079	-27.9783	13.2024	0.0357514	0.000437064	0.000354041	0.00055636	0.000424549	0.000399737	0.000117531	0.000118962	9.54207e-05	9.09483e-05	0.000114666	0.000309391	0.000278338	0.000294186	0.000253355	0.000428863	0.000140297	9.2983e-05	0.000145469	0.000107464	0.000122282	18	18	18	56.4	56.4	56.4	43.84	0	122.6	299570000	171	tr|A0A1D6CHL1|A0A1D6CHL1_WHEAT Uncharacterized protein OS=Triticum aestivum PE=4 SV=1;tr|A0A1D6BXG5|A0A1D6BXG5_WHEAT Uncharacterized protein OS=Triticum aestivum PE=4 SV=1;tr|A0A1D6D1T5|A0A1D6D1T5_WHEAT Uncharacterized protein OS=Triticum aestivum PE=4 SV=
full	W5E1I8	K13566	GO:0016810;GO:0006807	Nitrilase/cyanide hydratase and apolipoprotein N-acyltransferase family protein;nitrilase, putative, expressed	11.6883	36.2902	-5.66807	0.160082	8.28447e-05	6.78512e-05	0.000118759	0.000124755	0.000101348	0.000140672	0.000155098	0.000134377	0.000137101	0.000135184	9.9251e-05	0.000152755	0.000154152	0.000126252	0.000142988	9.25222e-05	0.000159731	0.000142887	0.000140621	0.000126854	12	12	12	44.5	44.5	44.5	37.651	0	323.31	339190000	136	tr|W5E1I8|W5E1I8_WHEAT Uncharacterized protein OS=Triticum aestivum PE=4 SV=1;tr|W5DZW0|W5DZW0_WHEAT Uncharacterized protein OS=Triticum aestivum PE=4 SV=1;tr|A0A1D5XY90|A0A1D5XY90_WHEAT Uncharacterized protein OS=Triticum aestivum PE=4 SV=1;tr|A0A1D5XY89|
full	W5BRM7	K01183	GO:0016998;GO:0006032;GO:0004568;GO:0008061	basic chitinase	56.698	111.873	18.5948	0.0153872	4.50626e-05	7.34933e-05	4.32608e-05	0.00017022	7.00321e-05	0.000121136	9.92497e-05	8.21416e-05	0.000149285	0.000130402	0.000179072	0.000239963	0.000189317	0.000182757	6.07671e-05	0.000180421	0.000116504	0.000144094	0.000115774	0.000133682	6	6	5	40.9	40.9	35.3	35.54	0	150.51	373010000	131	tr|W5BRM7|W5BRM7_WHEAT Uncharacterized protein OS=Triticum aestivum PE=3 SV=1
full	A0A1D5VGQ8	K00326;K00351	GO:0004128;GO:0008137;GO:0055114;GO:0016491	cytochrome-b5 reductase;Na+-transporting NADH:ubiquinone oxidoreductase subunit F;SPAC17H9.12c;FAD/NAD(P)-binding oxidoreductase;NADH-cytochrome b5 reductase, putative, expressed	33.0263	55.123	19.4918	0.00661683	0.000150201	0.000125965	0.000123067	0.000231257	0.000127966	0.000255084	0.000246315	0.000264056	0.000264973	0.000207841	0.000217257	0.000271247	0.00023335	0.000239413	0.00021527	0.000283691	0.000259266	0.000257741	0.000430019	0.000248913	22	22	2	72.6	72.6	12.6	33.841	0	229.06	614520000	186	tr|A0A1D5VGQ8|A0A1D5VGQ8_WHEAT Uncharacterized protein OS=Triticum aestivum PE=4 SV=1
full	A0A1D5UMA6	K02433;K01426	GO:0050566;GO:0050567;GO:0016884;GO:0004040	aspartyl-tRNA(Asn)/glutamyl-tRNA(Gln) amidotransferase subunit A;MONBRDRAFT_25148;Amidase family protein;amidase;amidase, putative, expressed	6.22315	-7.271	21.9449	0.338816	8.08726e-05	8.95399e-05	9.45313e-05	9.92096e-05	0.000101755	0.000103206	5.78879e-05	8.0174e-05	8.07117e-05	7.79141e-05	9.28411e-05	7.46978e-05	0.000100606	8.01032e-05	8.37838e-05	8.38894e-05	8.77209e-05	0.000107872	9.46435e-05	0.000113525	15	15	3	41	41	6.7	57.001	0	172.26	188240000	96	tr|A0A1D5UMA6|A0A1D5UMA6_WHEAT Uncharacterized protein OS=Triticum aestivum PE=4 SV=1
full	A0A1D5URM3	K02434	GO:0050566;GO:0050567;GO:0016884;GO:0016874	aspartyl-tRNA(Asn)/glutamyl-tRNA(Gln) amidotransferase subunit B;GLU-ADT subunit B;SPAC343.13;aspartyl/glutamyl-tRNA amidotransferase subunit B, putative, expressed	-15.5989	-2.48676	-23.8812	0.0325588	0.000164904	9.72413e-05	0.000161813	0.000115741	0.000137619	0.000199589	0.000235806	0.00017955	0.0001921	0.00026525	0.000104628	0.000129269	0.000133127	0.000136062	0.000157387	0.000161431	0.000188911	0.00014386	0.000157614	0.000164404	20	20	20	50	50	50	60.655	0	323.31	391580000	223	tr|A0A1D5URM3|A0A1D5URM3_WHEAT Uncharacterized protein OS=Triticum aestivum PE=4 SV=1;tr|W5ATV4|W5ATV4_WHEAT Glutamyl-tRNA(Gln) amidotransferase subunit B, chloroplastic/mitochondrial OS=Triticum aestivum GN=GATB PE=3 SV=1;tr|A0A1D5TX99|A0A1D5TX99_WHEAT Un
full	A0A1D6D5W3	K01872	GO:0004813;GO:0003676;GO:0043039;GO:0016876;GO:0005524;GO:0006419;GO:0000166	alanyl-tRNA synthetase;Alanyl-tRNA synthetase, class IIc;alanyl-tRNA synthetase, putative, expressed	-19.2308	-28.5412	-0.0849459	0.0514483	0.000112072	0.000141547	0.000174275	0.000150867	0.00013325	6.50649e-05	6.62258e-05	7.65164e-05	6.48447e-05	7.35919e-05	7.84279e-05	8.74632e-05	0.000149343	6.56408e-05	0.00012792	6.73696e-05	8.28451e-05	6.81917e-05	6.08821e-05	6.66612e-05	19	19	3	24.7	24.7	3.1	106.95	0	191.19	148920000	86	tr|A0A1D6D5W3|A0A1D6D5W3_WHEAT Uncharacterized protein OS=Triticum aestivum PE=4 SV=1;tr|A0A1D6SCU6|A0A1D6SCU6_WHEAT Uncharacterized protein OS=Triticum aestivum PE=4 SV=1
full	A0A1D5V322	K01893	GO:0004816;GO:0003676;GO:0006418;GO:0005524;GO:0004812;GO:0000166;GO:0006421;GO:0005737	asparaginyl-tRNA synthetase;SPBC1198.10c;Class II aminoacyl-tRNA and biotin synthetases superfamily protein;tRNA synthetases class II domain containing protein, expressed	16.7022	16.4358	17.0783	0.152847	0.000109378	7.24879e-05	9.10131e-05	0.000113038	9.13602e-05	6.72095e-05	6.99153e-05	7.60464e-05	5.13101e-05	7.36395e-05	0.00010843	0.000129323	0.000124302	8.36123e-05	0.000110054	0.000125124	9.53761e-05	6.7806e-05	6.00131e-05	4.75466e-05	17	17	15	32.3	32.3	29.8	59.099	0	133.63	143250000	117	tr|A0A1D5V322|A0A1D5V322_WHEAT Uncharacterized protein OS=Triticum aestivum PE=4 SV=1;tr|A0A1D5U6J3|A0A1D5U6J3_WHEAT Uncharacterized protein OS=Triticum aestivum PE=4 SV=1;tr|A0A1D5V321|A0A1D5V321_WHEAT Uncharacterized protein OS=Triticum aestivum PE=4 SV=
full	A0A1D5T9D0	K01866	GO:0000049	MONBRDRAFT_14073;Nucleic acid-binding, OB-fold-like protein;methionyl-tRNA synthetase, putative, expressed	-27.0876	-30.7854	-25.2005	0.00326888	0.000101273	8.68906e-05	0.000132141	0.000129131	0.000119994	0.000216621	0.000301367	0.000173303	0.000197842	0.000226692	5.26633e-05	6.28044e-05	0.000110717	7.50699e-05	9.28734e-05	0.000167914	0.000156635	0.000146991	0.000188143	0.000174947	9	9	2	40.7	40.7	13.9	27.85	0	166.41	350350000	112	tr|A0A1D5T9D0|A0A1D5T9D0_WHEAT Uncharacterized protein OS=Triticum aestivum PE=4 SV=1
full	A0A1D5SNU7	K01893	GO:0004816;GO:0003676;GO:0006418;GO:0005524;GO:0004812;GO:0000166	MONBRDRAFT_27602;asparaginyl-tRNA synthetase;Class II aminoacyl-tRNA and biotin synthetases superfamily protein;tRNA synthetases class II domain containing protein, expressed	23.5776	23.836	23.3391	0.00875685	2.36083e-05	1.52824e-05	2.48833e-05	2.40982e-05	1.99079e-05	1.77935e-05	2.556e-05	2.58901e-05	2.35285e-05	2.39614e-05	2.25427e-05	3.05168e-05	2.97357e-05	2.49003e-05	2.57749e-05	3.42985e-05	3.42163e-05	2.55094e-05	2.54414e-05	2.45124e-05	7	5	5	13.3	11	11	63.274	0	32.313	51511000	41	tr|A0A096UKQ7|A0A096UKQ7_WHEAT Uncharacterized protein OS=Triticum aestivum PE=3 SV=1;tr|A0A1D5SNU7|A0A1D5SNU7_WHEAT Uncharacterized protein OS=Triticum aestivum PE=4 SV=1;tr|A0A1D5S5B5|A0A1D5S5B5_WHEAT Uncharacterized protein OS=Triticum aestivum PE=4 SV=
full	A0A1D5Z9W3	K03234	GO:0003746;GO:0005525	MONBRDRAFT_11373;elongation factor 2;Ribosomal protein S5/Elongation factor G/III/V family protein;Elongation Factor 2;SPCP31B10.07;elongation factor, putative, expressed	28.3311	17.4457	47.5638	0.00121167	0.000577412	0.000521944	0.000680803	0.000699355	0.000632146	0.000216149	0.000405746	0.000386026	0.00036836	0.000384849	0.000745695	0.000779815	0.000766974	0.000682284	0.000679744	0.000355291	0.000601484	0.000610877	0.000552176	0.000478965	34	34	1	47.2	47.2	1.2	93.942	0	323.31	1091500000	437	tr|A0A1D5Z9W3|A0A1D5Z9W3_WHEAT Uncharacterized protein OS=Triticum aestivum PE=4 SV=1;tr|A0A1D5X6M9|A0A1D5X6M9_WHEAT Uncharacterized protein OS=Triticum aestivum PE=4 SV=1;tr|W5DRN2|W5DRN2_WHEAT Uncharacterized protein OS=Triticum aestivum PE=4 SV=1
full	W5AWT3	K03386	GO:0055114;GO:0051920;GO:0016491;GO:0016209	2-cysteine peroxiredoxin B	7.08045	6.93887	7.24538	0.385383	0.00569217	0.00611448	0.00475451	0.00553828	0.00488323	0.00447449	0.00494374	0.00383925	0.00453176	0.0053749	0.00655665	0.00707859	0.00523143	0.00653032	0.00345797	0.00419179	0.00444553	0.00548672	0.00519098	0.00552744	21	21	2	75.2	75.2	12	27.928	0	323.31	9718200000	603	tr|W5AWT3|W5AWT3_WHEAT Uncharacterized protein OS=Triticum aestivum PE=4 SV=1;tr|A0A0C4BJ55|A0A0C4BJ55_WHEAT Uncharacterized protein OS=Triticum aestivum PE=4 SV=1;sp|P80602|BAS1_WHEAT 2-Cys peroxiredoxin BAS1, chloroplastic (Fragment) OS=Triticum aestivum
full	A0A1D5U2B3	K03386	GO:0055114;GO:0051920;GO:0016491;GO:0016209	2-cysteine peroxiredoxin B	6.77977	10.3968	2.65337	0.69676	0.000180351	0.00024125	9.96118e-05	0.000157313	0.000136916	0.000106811	0.000112692	8.64911e-05	0.000168218	0.000240574	0.00019718	0.000221369	0.000171246	0.00025208	5.83469e-05	0.00011861	0.000165538	0.000115025	0.000129327	0.000205252	21	2	2	76.4	12.2	12.2	27.463	0	31.158	312390000	82	tr|A0A1D5U2B3|A0A1D5U2B3_WHEAT Uncharacterized protein OS=Triticum aestivum PE=4 SV=1;tr|W5BGL0|W5BGL0_WHEAT Uncharacterized protein OS=Triticum aestivum PE=4 SV=1
full	A0A1D5YNL8	K01527	NA	basic transcription factor 3;transcription factor BTF3, putative, expressed	23.5986	-2.84795	34.535	0.370167	5.19306e-05	7.85173e-05	5.87336e-05	8.97876e-05	6.38754e-05	8.12302e-05	9.37765e-05	0.000240315	0.000199969	0.000213785	8.87828e-05	6.12899e-05	6.73147e-05	6.96864e-05	4.60067e-05	6.16039e-05	0.000185383	0.000342013	0.000219383	0.000307013	10	10	6	52.5	52.5	33.3	19.319	0	266.99	303960000	125	tr|A0A1D5YNL8|A0A1D5YNL8_WHEAT Uncharacterized protein OS=Triticum aestivum PE=4 SV=1;tr|A0A1D5XHV0|A0A1D5XHV0_WHEAT Uncharacterized protein OS=Triticum aestivum PE=4 SV=1;tr|A0A0C4BJN8|A0A0C4BJN8_WHEAT Nascent polypeptide-associated complex subunit beta O
full	A0A1D5SV82	K01527	GO:0043531	MONBRDRAFT_34637;basic transcription factor 3;nascent polypeptide-associated complex subunit beta;transcription factor BTF3, putative, expressed;Nascent polypeptide-associated complex NAC;disease resistance protein (TIR-NBS-LRR class), putative	18.8108	34.6919	16.4061	0.595263	2.56737e-05	3.55579e-05	1.88047e-05	3.96805e-05	1.92973e-05	7.90241e-05	0.000127597	0.000178105	0.000320495	0.000212857	3.90588e-05	6.18964e-05	2.81185e-05	3.75933e-05	2.05738e-05	6.20099e-05	0.000145183	0.000182057	0.000261734	0.000417716	10	7	7	50.9	41.9	41.9	17.95	0	159.31	323390000	113	tr|A0A1D5SV82|A0A1D5SV82_WHEAT Uncharacterized protein OS=Triticum aestivum PE=4 SV=1;tr|A0A1D5RZK8|A0A1D5RZK8_WHEAT Uncharacterized protein OS=Triticum aestivum PE=4 SV=1;tr|W5A5G4|W5A5G4_WHEAT Nascent polypeptide-associated complex subunit beta OS=Tritic
full	W5CB91	K03386;K11187;K14171	GO:0051920;GO:0016491;GO:0055114;GO:0016209;GO:0016020;GO:0006810;GO:0005215	peroxiredoxin (alkyl hydroperoxide reductase subunit C);MONBRDRAFT_39400;peroxiredoxin IIF;Peroxiredoxin, type II;thioredoxin-dependent peroxidase 1;peroxiredoxin 5, atypical 2-Cys peroxiredoxin;SPCC330.06c;thioredoxin-dependent peroxidase 2;peroxiredoxin, putative, expressed;alkyl hydroperoxide reductase 1	14.632	9.84097	18.0709	0.294116	0.000376632	0.000395177	0.000213966	0.000390096	0.000253617	0.000374888	0.000419773	0.000325571	0.000669129	0.0004808	0.000420727	0.000386983	0.000366364	0.000385369	0.000230403	0.000429439	0.000348001	0.000599833	0.000756047	0.000547079	12	12	4	93.2	93.2	32.1	17.328	0	174.41	1110600000	207	tr|W5CB91|W5CB91_WHEAT Uncharacterized protein OS=Triticum aestivum PE=4 SV=1;tr|W5CY88|W5CY88_WHEAT Uncharacterized protein OS=Triticum aestivum GN=TRAES_3BF073600030CFD_c1 PE=4 SV=1;tr|A0A1D5VPH6|A0A1D5VPH6_WHEAT Uncharacterized protein OS=Triticum aesti
full	W5BPN7	K01480;K01476	GO:0008783;GO:0046872	agmatinase;arginase;arginase, putative, expressed	93.1783	126.166	66.4514	0.00057366	7.22175e-05	4.83373e-05	7.11058e-05	0.000158644	6.09811e-05	0.000103826	9.97902e-05	8.48009e-05	0.000119026	0.000100181	0.000172409	0.000290555	0.000160374	0.000190848	0.000116002	0.000128127	0.000182049	0.000163207	0.000233834	0.000137731	16	16	16	55.5	55.5	55.5	45.357	0	148.54	316550000	129	tr|W5BPN7|W5BPN7_WHEAT Uncharacterized protein OS=Triticum aestivum PE=3 SV=1;tr|A0A1D5V0V6|A0A1D5V0V6_WHEAT Uncharacterized protein OS=Triticum aestivum PE=4 SV=1;tr|A0A1D5V0V7|A0A1D5V0V7_WHEAT Uncharacterized protein OS=Triticum aestivum PE=4 SV=1;tr|A0A
full	A0A1D5T356	K00814;K09160	GO:0030170;GO:0009058;GO:0004021	alanine aminotransferase 2;uncharacterized protein;alanine transaminase;aminotransferase, classes I and II, domain containing protein, expressed	205.207	219.043	171.682	0.000150409	2.711e-05	1.9388e-05	3.81352e-05	7.31111e-05	2.77892e-05	7.5633e-06	9.66131e-06	1.29837e-05	3.07035e-05	1.56554e-05	9.16923e-05	0.000186522	0.000105543	0.000113982	9.41914e-05	3.50098e-05	1.90852e-05	6.81818e-05	4.28982e-05	4.28446e-05	12	12	1	40.7	40.7	3.9	52.805	0	37.073	58115000	62	tr|A0A1D5T356|A0A1D5T356_WHEAT Uncharacterized protein OS=Triticum aestivum PE=4 SV=1;tr|A0A1D5SJ26|A0A1D5SJ26_WHEAT Uncharacterized protein OS=Triticum aestivum PE=4 SV=1;tr|A0A1D5SJ27|A0A1D5SJ27_WHEAT Uncharacterized protein OS=Triticum aestivum PE=4 SV=
full	W5AUD8	K00814;K09160;K14260;K14272	GO:0004021;GO:0030170;GO:0009058	MONBRDRAFT_16434;alanine transaminase;uncharacterized protein;alanine-synthesizing transaminase;glutamate:glyoxylate aminotransferase;SPBC582.08;aminotransferase, classes I and II, domain containing protein, expressed;alanine-2-oxoglutarate aminotransferase 2	17.8518	10.8829	34.3816	0.00673432	0.00138516	0.00118676	0.00158156	0.00142827	0.00145694	0.000473811	0.000525864	0.000588877	0.00059883	0.00078006	0.00165558	0.00162567	0.00134259	0.00145725	0.00172364	0.000864953	0.000683002	0.000829567	0.000878848	0.000731327	34	34	2	74.3	74.3	3.3	53.307	0	323.31	1753000000	438	tr|W5AUD8|W5AUD8_WHEAT Uncharacterized protein OS=Triticum aestivum PE=4 SV=1;tr|A0A1D5T6R4|A0A1D5T6R4_WHEAT Uncharacterized protein OS=Triticum aestivum PE=4 SV=1;tr|A0A1D5UH32|A0A1D5UH32_WHEAT Uncharacterized protein OS=Triticum aestivum PE=4 SV=1;tr|A0A
full	Q45NB7	K01915	GO:0006807;GO:0006542;GO:0004356	glutamine synthetase 1.3;glutamine synthetase;SPAC23H4.06;glutamine synthase clone R1;glutamine synthetase, catalytic domain containing protein, expressed;glutamine synthetase 1;4;glutamine synthase clone F11	48.8445	88.5143	28.0003	0.00525388	2.9357e-05	2.76718e-05	2.90135e-05	3.8241e-05	2.76704e-05	6.9559e-05	5.62384e-05	5.0104e-05	6.48219e-05	4.84698e-05	7.1096e-05	8.15955e-05	3.41797e-05	6.86829e-05	3.09007e-05	7.04696e-05	5.57484e-05	7.16728e-05	9.95677e-05	7.27095e-05	11	9	8	43.8	43.8	41.6	39.197	0	35.035	147220000	64	tr|Q45NB7|Q45NB7_WHEAT Glutamine synthetase OS=Triticum aestivum GN=GS1 PE=2 SV=1;tr|A0A1D6A5H5|A0A1D6A5H5_WHEAT Uncharacterized protein OS=Triticum aestivum PE=4 SV=1;tr|A0A1D6A5H4|A0A1D6A5H4_WHEAT Uncharacterized protein OS=Triticum aestivum PE=4 SV=1;tr
full	Q45NB2	K01915	GO:0004356;GO:0006807;GO:0006542	glutamine synthetase;SPAC23H4.06;glutamine synthetase 2;glutamine synthetase, catalytic domain containing protein, expressed	-6.69049	-4.58433	-9.48755	0.180898	0.00121629	0.00113991	0.00104638	0.000965196	0.00117272	0.000844193	0.000861351	0.000752436	0.000826331	0.000887609	0.00106863	0.000960476	0.00113851	0.000993842	0.00112504	0.00086832	0.000647622	0.000598185	0.000697185	0.000964795	35	2	2	83.4	7	7	46.702	0	45.236	1921000000	142	tr|Q45NB2|Q45NB2_WHEAT Glutamine synthetase OS=Triticum aestivum GN=GS2 PE=2 SV=1;tr|A0A1D5UT76|A0A1D5UT76_WHEAT Uncharacterized protein OS=Triticum aestivum PE=4 SV=1;tr|A0A1D6D867|A0A1D6D867_WHEAT Uncharacterized protein OS=Triticum aestivum PE=4 SV=1;tr
full	C7DPL0	K01915	GO:0004356;GO:0006807;GO:0006542	glutamine synthetase;SPAC23H4.06;glutamine synthetase 2;glutamine synthetase, catalytic domain containing protein, expressed	-4.01457	-6.18365	-2.1651	0.478078	0.00874737	0.00712826	0.00825827	0.00674444	0.00742787	0.0112841	0.00877284	0.00853293	0.00797983	0.00835609	0.00693295	0.00591581	0.00773516	0.00771305	0.00764051	0.0101866	0.00872451	0.00914453	0.00875844	0.00713899	35	35	2	83.4	83.4	7	46.688	0	323.31	21878000000	1475	tr|C7DPL0|C7DPL0_WHEAT Glutamine synthetase OS=Triticum aestivum GN=GS2 PE=3 SV=1;tr|A0A1D5TVU1|A0A1D5TVU1_WHEAT Uncharacterized protein OS=Triticum aestivum PE=4 SV=1;tr|A0A1D5TVU2|A0A1D5TVU2_WHEAT Uncharacterized protein OS=Triticum aestivum PE=4 SV=1
full	Q6RUJ2	K01915	GO:0006807;GO:0006542;GO:0004356	MONBRDRAFT_32625;glutamine synthetase 1.3;glutamine synthase clone R1;glutamine synthetase;SPAC23H4.06;glutamine synthetase 1;4;glutamine synthase clone F11;glutamine synthetase, catalytic domain containing protein, expressed;glutamine synthetase 1;5	31.6597	72.483	-0.501269	0.0496022	1.53275e-05	1.29717e-05	1.88191e-05	4.11671e-05	1.58144e-05	1.66946e-05	2.78312e-05	2.56335e-05	2.75791e-05	3.44004e-05	3.00319e-05	4.55744e-05	4.04215e-05	2.75404e-05	3.59863e-05	2.19154e-05	3.00894e-05	3.0379e-05	2.77168e-05	2.13756e-05	11	8	1	50.3	48	5.4	38.729	0	26.234	61279000	38	tr|Q6RUJ2|Q6RUJ2_WHEAT Glutamine synthetase OS=Triticum aestivum GN=GS PE=3 SV=1;tr|A0A0C4BJG7|A0A0C4BJG7_WHEAT Glutamine synthetase OS=Triticum aestivum PE=3 SV=1;tr|A0A1D6RXP0|A0A1D6RXP0_WHEAT Uncharacterized protein OS=Triticum aestivum PE=4 SV=1;tr|A0A
full	W5A2K8	K01940	GO:0006526;GO:0005524;GO:0004055	arginosuccinate synthase family;argininosuccinate synthase;SPBC428.05c	36.8942	43.3696	33.6974	0.0162421	5.35591e-05	4.44288e-05	6.7876e-05	5.30736e-05	6.17647e-05	7.21805e-05	0.000115907	0.000100792	0.000161596	0.000118126	5.75184e-05	8.73986e-05	9.65243e-05	6.69567e-05	9.40436e-05	9.26104e-05	0.000168783	0.000169879	0.000145495	0.000183438	15	15	1	33.7	33.7	3.4	52.15	0	107.33	249110000	92	tr|W5A2K8|W5A2K8_WHEAT Uncharacterized protein OS=Triticum aestivum PE=3 SV=1;tr|W4ZT78|W4ZT78_WHEAT Uncharacterized protein OS=Triticum aestivum PE=3 SV=1
full	A0A1D5T4H8	K05830;K00818	GO:0030170;GO:0008483;GO:0003992	LysW-gamma-L-lysine/LysW-L-ornithine aminotransferase [EC:2.6.1.-];aminotransferase, putative, expressed;acetylornithine aminotransferase;HOPW1-1-interacting 1	27.1682	47.5042	8.62827	0.100539	4.62892e-05	4.76602e-05	7.11058e-05	6.86073e-05	4.17443e-05	8.98848e-05	5.23084e-05	3.7038e-05	7.59914e-05	4.68632e-05	7.06604e-05	0.000126179	6.51918e-05	7.23655e-05	7.18396e-05	6.3275e-05	7.23899e-05	4.88148e-05	9.25587e-05	5.11123e-05	13	13	1	40.8	40.8	3.9	53.88	0	134.86	131510000	73	tr|A0A1D5T4H8|A0A1D5T4H8_WHEAT Uncharacterized protein OS=Triticum aestivum PE=4 SV=1;tr|A0A1D5SJ66|A0A1D5SJ66_WHEAT Uncharacterized protein OS=Triticum aestivum PE=4 SV=1
full	A0A1D6AMA4	K01438	GO:0016787;GO:0008152	Acetylornithine deacetylase;hydrolase, putative, expressed;Peptidase M20/M25/M40 family protein	66.3477	108.348	37.0962	0.000517891	2.75303e-05	2.13786e-05	2.78832e-05	3.71556e-05	2.21788e-05	4.2097e-05	3.84159e-05	3.01109e-05	4.35723e-05	4.12608e-05	4.26099e-05	8.29987e-05	6.66104e-05	5.17717e-05	3.96269e-05	4.31517e-05	6.75002e-05	4.24921e-05	5.33474e-05	6.14727e-05	6	6	0	26.2	26.2	0	48.761	0	150.32	84358000	49	tr|A0A1D6AMA4|A0A1D6AMA4_WHEAT Uncharacterized protein OS=Triticum aestivum PE=4 SV=1
full	A0A1D5XNT5	K00620	GO:0006526;GO:0004358;GO:0004042;GO:0003676	arginine biosynthesis protein ArgJ family;N-acetylglutamate synthase;glutamate N-acetyltransferase / amino-acid N-acetyltransferase;arginine biosynthesis bifunctional protein argJ 1, putative, expressed	4.58109	1.96438	9.22274	0.635144	7.04014e-05	5.95753e-05	8.29192e-05	0.000100386	7.9111e-05	4.88616e-05	4.60229e-05	4.2418e-05	4.88733e-05	3.50341e-05	6.06935e-05	0.000103243	9.2402e-05	7.36278e-05	7.01345e-05	6.0965e-05	5.75588e-05	4.12657e-05	4.51189e-05	3.6703e-05	7	7	1	21.8	21.8	4.3	47.837	0	127.57	118040000	90	tr|A0A1D5XNT5|A0A1D5XNT5_WHEAT Uncharacterized protein OS=Triticum aestivum PE=4 SV=1;tr|W5EME1|W5EME1_WHEAT Arginine biosynthesis bifunctional protein ArgJ, chloroplastic OS=Triticum aestivum PE=3 SV=1
full	A0A1D6CDV0	K14677;K01439;K13049;K01293	GO:0009014;GO:0016787;GO:0008152;GO:0004046	MONBRDRAFT_32786;Peptidase M20/M25/M40 family protein;succinyl-diaminopimelate desuccinylase;carboxypeptidase PM20D1 [EC:3.4.17.-];SPAC24C9.08;Gly-Xaa carboxypeptidase;peptidase, putative, expressed;aminoacylase	38.4797	57.6252	15.7501	0.0110246	5.19438e-05	4.15975e-05	5.08139e-05	7.42235e-05	3.50997e-05	3.95106e-05	4.64165e-05	4.4187e-05	5.04391e-05	3.31233e-05	6.85357e-05	0.000110762	8.2562e-05	8.56445e-05	5.23571e-05	4.69504e-05	6.10622e-05	4.44996e-05	5.05509e-05	4.42675e-05	15	15	1	36.9	36.9	2	54.165	0	83.978	106960000	70	tr|A0A1D6CDV0|A0A1D6CDV0_WHEAT Uncharacterized protein OS=Triticum aestivum PE=4 SV=1
full	A0A1D5XQV9	K00145;K05829;K12659	GO:0003942;GO:0055114;GO:0046983;GO:0016620;GO:0008652;GO:0005737;GO:0051287	N-acetyl-gamma-glutamyl-phosphate reductase;oxidoreductases, acting on the aldehyde or oxo group of donors, NAD or NADP as acceptor;copper ion binding;LysW-gamma-L-alpha-aminoadipyl-6-phosphate/LysW-L-glutamyl-5-phosphate reductase [EC:1.2.1.-];semialdehyde dehydrogenase, NAD binding domain containing protein, putative, expressed	-1.99432	-6.29807	2.65039	0.853257	2.83895e-05	3.60401e-05	3.70446e-05	4.17301e-05	4.63089e-05	3.25588e-05	3.30895e-05	2.56934e-05	4.16901e-05	4.25695e-05	2.43893e-05	4.39056e-05	3.42798e-05	3.35762e-05	4.14265e-05	1.98452e-05	2.75515e-05	4.01054e-05	4.97821e-05	4.29712e-05	11	11	11	39	39	39	44.829	0	64.958	89394000	76	tr|A0A1D5XQV9|A0A1D5XQV9_WHEAT Uncharacterized protein OS=Triticum aestivum PE=4 SV=1;tr|W5DR37|W5DR37_WHEAT Uncharacterized protein OS=Triticum aestivum PE=3 SV=1;tr|W5ESB6|W5ESB6_WHEAT Uncharacterized protein OS=Triticum aestivum PE=3 SV=1;tr|A0A1D5Y6G6|
full	A0A1D6BT11	K00434	GO:0055114;GO:0020037;GO:0006979;GO:0004601	ascorbate peroxidase 6;L-ascorbate peroxidase;peroxidase precursor, putative, expressed	2.25831	1.45289	2.91815	0.799462	3.66798e-05	3.23907e-05	4.26539e-05	5.04509e-05	2.73146e-05	4.03444e-05	4.94312e-05	5.42667e-05	4.45412e-05	4.27153e-05	3.1888e-05	4.03061e-05	4.77615e-05	3.61859e-05	3.61015e-05	5.82395e-05	5.72277e-05	4.11306e-05	4.93243e-05	3.21263e-05	5	5	5	21.8	21.8	21.8	34.996	0	11.471	96675000	35	tr|A0A1D6BT11|A0A1D6BT11_WHEAT Uncharacterized protein OS=Triticum aestivum PE=4 SV=1;tr|A0A1D6CZZ2|A0A1D6CZZ2_WHEAT Uncharacterized protein OS=Triticum aestivum PE=4 SV=1;tr|W5HV79|W5HV79_WHEAT Uncharacterized protein OS=Triticum aestivum PE=3 SV=1;tr|A0A
full	A0A1D5YT77	K00434	GO:0055114;GO:0020037;GO:0006979;GO:0004601	MONBRDRAFT_13407;ascorbate peroxidase 5;thylakoidal ascorbate peroxidase;stromal ascorbate peroxidase	6.81662	39.6257	-6.81387	0.596952	4.2879e-05	2.98389e-05	3.71437e-05	3.89894e-05	3.70906e-05	0.000128102	8.94997e-05	8.3461e-05	7.35122e-05	7.2993e-05	6.23437e-05	6.869e-05	4.13895e-05	7.51583e-05	1.20408e-05	9.9229e-05	8.28899e-05	7.87108e-05	8.13728e-05	7.48689e-05	14	11	3	61.8	56.5	14.4	33.371	0	57.812	205010000	91	tr|A0A1D5YT77|A0A1D5YT77_WHEAT Uncharacterized protein OS=Triticum aestivum PE=4 SV=1;tr|W5F4B0|W5F4B0_WHEAT Uncharacterized protein OS=Triticum aestivum PE=3 SV=1
full	A0A1D6DBJ9	K00434;K00428	GO:0055114;GO:0020037;GO:0006979;GO:0004601;GO:0004130	MONBRDRAFT_18816;ascorbate peroxidase 3;L-ascorbate peroxidase, heme-containing;ascorbate peroxidase 1;OsAPx2 - Cytosolic Ascorbate Peroxidase encoding gene 4,5,6,8, expressed;cytochrome c peroxidase	9.28157	1.62133	15.934	0.276586	0.000827073	0.00100878	0.000976649	0.00131305	0.00103071	0.00145809	0.00121974	0.000931087	0.00110661	0.00122192	0.000806093	0.00130138	0.00104902	0.00102332	0.00106006	0.00173538	0.00120731	0.00157587	0.00117276	0.0011922	18	18	2	89.5	89.5	14.5	27.675	0	309.01	3170400000	502	tr|A0A1D6DBJ9|A0A1D6DBJ9_WHEAT Uncharacterized protein OS=Triticum aestivum PE=4 SV=1;tr|A0A1D6DBJ6|A0A1D6DBJ6_WHEAT Uncharacterized protein OS=Triticum aestivum PE=4 SV=1;tr|A0A1D6DBJ8|A0A1D6DBJ8_WHEAT Uncharacterized protein OS=Triticum aestivum PE=4 SV=
full	A0A1D5TDT1	K00434	GO:0055114;GO:0020037;GO:0006979;GO:0004601	stromal ascorbate peroxidase;thylakoidal ascorbate peroxidase	23.9879	21.9514	25.3105	0.136041	6.31632e-05	9.70618e-05	5.37823e-05	8.67907e-05	6.47872e-05	0.000100102	0.000131933	0.000131405	0.000107898	9.16255e-05	0.000113885	8.04111e-05	6.64235e-05	0.00014853	3.65861e-05	0.000198669	0.00012189	0.000101546	0.000122733	0.000160615	20	14	2	62.7	49.4	6.6	37.316	0	62.025	327760000	124	tr|A0A1D5TDT1|A0A1D5TDT1_WHEAT Uncharacterized protein OS=Triticum aestivum PE=4 SV=1;tr|W5B6T2|W5B6T2_WHEAT Uncharacterized protein OS=Triticum aestivum PE=3 SV=1
full	A0A1D6B5C1	K00434;K00428	GO:0055114;GO:0020037;GO:0006979;GO:0004601;GO:0004130	thylakoidal ascorbate peroxidase;OsAPx8 - Thylakoid-bound Ascorbate Peroxidase encoding gene 5,8, expressed;cytochrome c peroxidase;stromal ascorbate peroxidase	15.1222	22.6735	12.0583	0.0733974	0.000547831	0.00047196	0.000618492	0.000731077	0.000569213	0.00160725	0.00158956	0.00139021	0.001434	0.00122141	0.000693951	0.00083354	0.000657225	0.000808858	0.000611276	0.00201419	0.00174335	0.00130733	0.00169272	0.00135815	39	39	6	87.7	87.7	20.5	40.167	0	323.31	3448100000	547	tr|A0A1D6B5C1|A0A1D6B5C1_WHEAT Uncharacterized protein OS=Triticum aestivum PE=4 SV=1;tr|A0A1D6B5C0|A0A1D6B5C0_WHEAT Uncharacterized protein OS=Triticum aestivum PE=4 SV=1;tr|A0A1D6B5B9|A0A1D6B5B9_WHEAT Uncharacterized protein OS=Triticum aestivum PE=4 SV=
full	A0A1D5Y508	K08232;K18559;K17870;K00362	GO:0055114;GO:0016491	monodehydroascorbate reductase 1;NADH-dependent fumarate reductase subunit D;NADH oxidase (H2O2-forming);Pyridine nucleotide-disulphide oxidoreductase;nitrite reductase (NADH) large subunit;monodehydroascorbate reductase, putative, expressed;Pyridine nucleotide-disulphide oxidoreductase family protein	66.4093	76.5964	30.9059	0.00124313	0.000146407	0.000157748	0.000225302	0.000314551	0.000155696	4.63161e-05	5.61759e-05	4.77279e-05	5.21909e-05	8.44355e-05	0.000334457	0.00045133	0.000318038	0.000376154	0.000285461	6.85089e-05	7.98106e-05	7.57868e-05	9.00197e-05	6.13727e-05	17	17	0	43	43	0	46.363	0	323.31	239670000	127	tr|A0A1D5Y508|A0A1D5Y508_WHEAT Uncharacterized protein OS=Triticum aestivum PE=4 SV=1;tr|A0A1D5Y507|A0A1D5Y507_WHEAT Uncharacterized protein OS=Triticum aestivum PE=4 SV=1
full	W5EPW2	K01363	GO:0008234;GO:0006508;GO:0050790;GO:0004197	cathepsin B;Cysteine proteinases superfamily protein	31.4183	77.3347	9.93296	0.0347334	3.36581e-05	3.425e-05	2.62103e-05	4.90621e-05	4.43682e-05	7.04192e-05	6.56948e-05	5.14527e-05	0.000112361	0.000100885	6.42893e-05	8.73448e-05	6.13232e-05	7.21888e-05	4.74429e-05	7.25846e-05	8.15071e-05	8.15491e-05	0.000119855	8.51293e-05	11	11	2	42.3	42.3	12.5	37.422	0	110.11	180540000	107	tr|W5EPW2|W5EPW2_WHEAT Uncharacterized protein OS=Triticum aestivum PE=3 SV=1;tr|W5DVG4|W5DVG4_WHEAT Uncharacterized protein OS=Triticum aestivum PE=3 SV=1;tr|W5EB36|W5EB36_WHEAT Uncharacterized protein OS=Triticum aestivum PE=3 SV=1
full	A0A1D6CWQ7	K15296	GO:0005483;GO:0006886	MONBRDRAFT_19147;alpha-soluble NSF attachment protein;alpha-soluble NSF attachment protein 2;Alpha-SNAP, SNARE complex protein;SPAC959.02;alpha-soluble NSF attachment protein, putative, expressed	32.7186	35.5763	30.8472	0.00117739	3.60585e-05	3.177e-05	4.55321e-05	6.50003e-05	3.89392e-05	5.92717e-05	6.56792e-05	6.66059e-05	7.32871e-05	6.69691e-05	4.76679e-05	6.80046e-05	6.33493e-05	6.22832e-05	5.33027e-05	0.00010157	8.99934e-05	8.30062e-05	9.15037e-05	6.80941e-05	12	12	12	57.5	57.5	57.5	29.69	0	323.31	154870000	87	tr|A0A1D6CWQ7|A0A1D6CWQ7_WHEAT Uncharacterized protein OS=Triticum aestivum PE=4 SV=1;tr|W5I868|W5I868_WHEAT Uncharacterized protein OS=Triticum aestivum PE=4 SV=1;tr|A0A1D6CWQ9|A0A1D6CWQ9_WHEAT Uncharacterized protein OS=Triticum aestivum PE=4 SV=1;tr|A0A
full	A0A1D5ZLT8	K05765	GO:0005622;GO:0003779;GO:0030042;GO:0015629	MONBRDRAFT_8986;cofilin;actin depolymerizing factor 11;SPAC20G4.06c	7.87157	18.5497	0.60631	0.120456	0.000660236	0.000570235	0.000802543	0.000940823	0.000807644	0.00116674	0.00119006	0.000999366	0.0011101	0.00109158	0.00076915	0.000965932	0.00103734	0.000883047	0.000827465	0.00107333	0.00113028	0.00113839	0.00118542	0.00106413	15	15	3	80.4	80.4	19.6	16.084	0	323.31	2507500000	251	tr|A0A1D5ZLT8|A0A1D5ZLT8_WHEAT Uncharacterized protein OS=Triticum aestivum PE=4 SV=1;tr|W5FZE9|W5FZE9_WHEAT Uncharacterized protein OS=Triticum aestivum PE=3 SV=1
full	A0A1D5X4Q6	K16911	GO:0008270;GO:0003676;GO:0016787;GO:0005524;GO:0003677;GO:0005634;GO:0004386;GO:0003723	DEAD box RNA helicase (RH3);DEAD-box ATP-dependent RNA helicase 3, putative, expressed	-8.40897	-16.6023	5.90628	0.223263	7.75629e-05	8.46979e-05	9.72804e-05	8.07566e-05	7.09578e-05	5.49151e-05	5.28238e-05	3.21338e-05	4.5249e-05	5.02601e-05	5.59219e-05	6.03963e-05	8.09098e-05	7.3328e-05	7.24217e-05	4.19305e-05	5.16174e-05	4.38238e-05	4.68676e-05	6.5045e-05	16	16	16	29	29	29	81.69	0	126.7	130330000	119	tr|A0A1D5X4Q6|A0A1D5X4Q6_WHEAT Uncharacterized protein OS=Triticum aestivum PE=4 SV=1;tr|A0A1D6S529|A0A1D6S529_WHEAT Uncharacterized protein OS=Triticum aestivum PE=4 SV=1;tr|A0A1D5Z5G0|A0A1D5Z5G0_WHEAT Uncharacterized protein OS=Triticum aestivum PE=4 SV=
full	A0A1D5ZC45	K15040	GO:0055085;GO:0005741;GO:0008308	voltage dependent anion channel 4;voltage dependent anion channel 1;voltage-dependent anion channel protein 2;SPAC1635.01;isochorismate synthase 1, chloroplast precursor, putative, expressed	14.6667	21.3572	11.7821	0.045753	0.000227616	0.000293183	0.000242169	0.000320131	0.000347595	0.000670164	0.000798934	0.000566196	0.000684004	0.000598996	0.000321238	0.00042061	0.00033159	0.000420712	0.000242099	0.000673381	0.000751899	0.000847599	0.000725114	0.000711266	15	15	1	71.6	71.6	4.4	28.934	0	323.31	1369200000	255	tr|A0A1D5ZC45|A0A1D5ZC45_WHEAT Uncharacterized protein OS=Triticum aestivum PE=4 SV=1;tr|A0A1D5YR80|A0A1D5YR80_WHEAT Uncharacterized protein OS=Triticum aestivum PE=4 SV=1;tr|A0A1D5ZNY4|A0A1D5ZNY4_WHEAT Uncharacterized protein OS=Triticum aestivum PE=4 SV=
full	W5CRU6	K15040	GO:0055085;GO:0005741;GO:0008308	voltage dependent anion channel 4;voltage dependent anion channel 1;voltage-dependent anion channel protein 2;SPAC1635.01;outer mitochondrial membrane porin, putative, expressed	43.8508	62.0133	26.5726	0.000585797	3.71107e-05	4.68421e-05	4.36814e-05	6.8068e-05	5.88564e-05	5.13163e-05	6.52574e-05	4.51065e-05	5.36099e-05	5.22977e-05	7.34953e-05	0.000113895	7.80592e-05	8.00085e-05	6.69608e-05	6.88866e-05	7.10174e-05	6.52413e-05	7.43209e-05	5.92266e-05	9	9	9	52.4	52.4	52.4	29.909	0	234.02	141860000	114	tr|W5CRU6|W5CRU6_WHEAT Uncharacterized protein OS=Triticum aestivum GN=TRAES_3BF021900080CFD_c1 PE=4 SV=1;tr|A0A1D5WNU4|A0A1D5WNU4_WHEAT Uncharacterized protein OS=Triticum aestivum PE=4 SV=1;tr|A0A1D5V5E7|A0A1D5V5E7_WHEAT Uncharacterized protein OS=Tritic
full	W5EJD1	K15040	GO:0055085;GO:0005741;GO:0008308	voltage dependent anion channel 4;voltage-dependent anion channel protein 2;outer mitochondrial membrane porin, putative, expressed;voltage dependent anion channel 2	21.4624	33.6459	10.26	0.0142602	0.000152294	0.000164949	0.000159175	0.000204494	0.000200529	0.000208493	0.000241255	0.000158924	0.000164059	0.000185903	0.000204751	0.000287178	0.000223737	0.000261989	0.000200357	0.000191638	0.000264904	0.000191972	0.000211137	0.000197338	16	16	16	67.1	67.1	67.1	29.457	0	323.31	508740000	219	tr|W5EJD1|W5EJD1_WHEAT Uncharacterized protein OS=Triticum aestivum PE=4 SV=1;tr|W5DXN4|W5DXN4_WHEAT Uncharacterized protein OS=Triticum aestivum PE=4 SV=1
full	A0A1D5ZCN5	K07188;K03927	GO:0033878;GO:0016787;GO:0008152;GO:0004091;GO:0047374	hormone-sensitive lipase;alpha/beta-Hydrolases superfamily protein;carboxyesterase 13;carboxylesterase 2	-27.4368	-30.7757	-18.9275	0.0119369	0.00016335	0.000166954	0.00024703	0.000183432	0.000216763	7.4413e-05	0.000104576	5.68618e-05	7.07981e-05	7.69191e-05	8.92662e-05	0.000124934	0.000204551	0.000123515	0.000134421	7.81394e-05	5.69381e-05	5.13333e-05	6.36213e-05	6.09362e-05	7	7	7	42.8	42.8	42.8	32.889	0	108.75	216480000	104	tr|A0A1D5ZCN5|A0A1D5ZCN5_WHEAT Uncharacterized protein OS=Triticum aestivum PE=4 SV=1
full	A0A1D6DFN1	K00855	GO:0008974;GO:0016301;GO:0008152;GO:0005524	phosphoribulokinase;Phosphoribulokinase;phosphoribulokinase/Uridine kinase family protein, expressed	-1.66398	0.0128039	-2.65142	0.826002	0.0046929	0.00417488	0.00447119	0.00501273	0.00493035	0.0105009	0.00671099	0.00634503	0.0070785	0.00890017	0.00479514	0.00452156	0.00457654	0.00425035	0.00514144	0.00795022	0.00624933	0.00707399	0.00884713	0.00836664	35	35	35	95.5	95.5	95.5	37.133	0	323.31	15338000000	1289	tr|A0A1D6DFN1|A0A1D6DFN1_WHEAT Uncharacterized protein OS=Triticum aestivum PE=4 SV=1;tr|W5GJ80|W5GJ80_WHEAT Phosphoribulokinase OS=Triticum aestivum PE=3 SV=1;sp|P26302|KPPR_WHEAT Phosphoribulokinase, chloroplastic OS=Triticum aestivum PE=2 SV=1;tr|A0A1D6
full	D8L9G3	K01100	GO:0042578;GO:0042132;GO:0005975	sedoheptulose-bisphosphatase	-10.4524	-15.1322	-6.07982	0.0394994	0.00432967	0.00366248	0.00438466	0.00471979	0.00408214	0.00413509	0.00419523	0.00475118	0.00498226	0.00460266	0.00337979	0.00293009	0.00406418	0.0032418	0.00435807	0.00387424	0.00494553	0.00396241	0.00405809	0.00444808	30	30	0	62.6	62.6	0	42.093	0	323.31	8902000000	766	tr|D8L9G3|D8L9G3_WHEAT Sedoheptulose-1,7-bisphosphatase, chloroplast, expressed OS=Triticum aestivum GN=TAA_ctg0079b.00010.1 PE=3 SV=1
full	A0A1D6DGS7	K18559;K17870	GO:0055114;GO:0045454;GO:0016491	monodehydroascorbate reductase 4;NADH-dependent fumarate reductase subunit D;NADH oxidase (H2O2-forming)	26.7834	44.4625	13.4435	0.0561821	9.05217e-05	5.95214e-05	0.000130002	0.000153547	7.30798e-05	8.59174e-05	0.000112246	0.000161025	0.000154387	0.00015791	0.000115028	0.000158662	0.000166002	9.86553e-05	0.000193604	0.000126698	0.000174035	0.000162676	0.00016915	0.000129197	16	16	1	44.1	44.1	3.5	52.096	0	323.31	305010000	168	tr|A0A1D6DGS7|A0A1D6DGS7_WHEAT Uncharacterized protein OS=Triticum aestivum PE=4 SV=1;tr|A0A1D6DGS8|A0A1D6DGS8_WHEAT Uncharacterized protein OS=Triticum aestivum PE=4 SV=1;tr|A0A1D6DGS9|A0A1D6DGS9_WHEAT Uncharacterized protein OS=Triticum aestivum PE=4 SV=
full	A0A1D5U5Q8	K09839	GO:0055114;GO:0046422;GO:0009507	Violaxanthin de-epoxidase-related protein;non-photochemical quenching 1;violaxanthin de-epoxidase, putative, expressed	-5.29366	-13.2861	-0.909049	0.604226	3.86255e-05	2.08562e-05	3.72489e-05	3.29768e-05	2.53985e-05	6.13198e-05	5.82096e-05	5.01799e-05	4.97606e-05	6.32617e-05	2.14667e-05	3.86911e-05	2.8217e-05	2.28574e-05	2.32664e-05	7.00542e-05	6.85554e-05	3.92648e-05	6.2595e-05	3.96922e-05	25	3	0	61.7	6.4	0	51.193	0	9.3556	112590000	64	tr|A0A1D5U5Q8|A0A1D5U5Q8_WHEAT Uncharacterized protein OS=Triticum aestivum PE=4 SV=1
full	A0A1D6RNZ8	K09839	GO:0055114;GO:0046422;GO:0009507	Violaxanthin de-epoxidase-related protein;non-photochemical quenching 1;violaxanthin de-epoxidase, putative, expressed	-0.698702	-8.05398	3.30663	0.922486	0.000175759	0.000240414	0.000249677	0.000244751	0.000208192	0.000515446	0.000350545	0.000414138	0.000348918	0.000425473	0.000135096	0.000236281	0.000218183	0.000249227	0.000189899	0.0005017	0.000431553	0.000421756	0.000391219	0.000376227	25	25	3	62.6	62.6	7.3	51.129	0	245.53	880010000	238	tr|A0A1D6RNZ8|A0A1D6RNZ8_WHEAT Uncharacterized protein OS=Triticum aestivum PE=4 SV=1
full	W5B6B7	K09838	GO:0005515;GO:0071949	zeaxanthin epoxidase (ZEP) (ABA1);Zeaxanthin epoxidase;zeaxanthin epoxidase, chloroplast precursor, putative, expressed	54.028	15.1251	118.983	0.00256862	7.6746e-05	6.03446e-05	9.43421e-05	9.83231e-05	8.35723e-05	3.38754e-05	5.41234e-05	5.97489e-05	3.98241e-05	5.99788e-05	6.98994e-05	0.000101844	0.000109969	0.000100514	9.36181e-05	8.27627e-05	7.31381e-05	9.29419e-05	0.000162878	0.000130373	11	11	11	22.6	22.6	22.6	71.627	0	46.819	185200000	71	tr|W5B6B7|W5B6B7_WHEAT Zeaxanthin epoxidase, chloroplastic OS=Triticum aestivum PE=4 SV=1;tr|W5ASU4|W5ASU4_WHEAT Zeaxanthin epoxidase, chloroplastic OS=Triticum aestivum PE=4 SV=1;tr|A0A1D5UKJ1|A0A1D5UKJ1_WHEAT Uncharacterized protein OS=Triticum aestivum
full	A0A1D6A0I9	K04771;K08372	GO:0006508;GO:0004252	DEGP protease 5;DegP-type protease;serine protease Do;putative serine protease PepD [EC:3.4.21.-];OsDegp15 - Putative Deg protease homologue, expressed	9.51812	20.1934	6.22314	0.639317	3.72296e-05	1.6043e-05	4.14251e-05	4.03817e-05	4.92283e-05	0.000140587	0.00014113	0.000155967	9.57567e-05	6.36895e-05	2.61174e-05	5.53253e-05	5.9484e-05	4.63945e-05	3.42044e-05	0.000105073	0.000204266	5.88889e-05	0.000154256	0.000111805	10	10	3	39.9	39.9	9.6	32.724	0	138.81	244060000	76	tr|A0A1D6A0I9|A0A1D6A0I9_WHEAT Uncharacterized protein OS=Triticum aestivum PE=4 SV=1;tr|A0A1D6A0J0|A0A1D6A0J0_WHEAT Uncharacterized protein OS=Triticum aestivum PE=4 SV=1
full	W5BD72	K04771;K08372	GO:0005515;GO:0006508;GO:0004252	Trypsin family protein with PDZ domain;DegP-type protease;serine protease Do;putative serine protease PepD [EC:3.4.21.-];OsDegp5 - Putative Deg protease homologue, expressed	-0.157847	1.56788	-1.06946	0.986084	0.000109497	8.15768e-05	0.000118861	0.000116668	9.7383e-05	0.000246713	0.000190346	0.000199141	0.000200318	0.000155416	8.52705e-05	0.000143761	0.000105239	0.000118018	7.99127e-05	0.000231035	0.000248349	0.00016891	0.000178105	0.000154926	14	14	2	35.5	35.5	7.5	53.453	0	63.649	422680000	128	tr|W5BD72|W5BD72_WHEAT Uncharacterized protein OS=Triticum aestivum PE=4 SV=1;tr|A0A1D5UKB9|A0A1D5UKB9_WHEAT Uncharacterized protein OS=Triticum aestivum PE=4 SV=1
full	W5A4Z1	K01358	NA	CLP protease P4;Catalytic subunit of mitochondrial ClpXP protease;OsClp11 - Putative Clp protease homologue, expressed	-12.4295	-14.6529	-6.63593	0.0722105	9.00485e-05	6.95412e-05	8.62812e-05	7.84879e-05	8.62268e-05	3.24564e-05	2.60617e-05	2.41162e-05	4.61363e-05	2.87967e-05	7.06544e-05	6.9598e-05	8.26288e-05	5.42867e-05	7.3255e-05	2.54935e-05	2.73418e-05	3.02092e-05	2.70238e-05	3.70429e-05	5	5	5	34.5	34.5	34.5	31.824	0	44.09	79743000	63	tr|W5A4Z1|W5A4Z1_WHEAT ATP-dependent Clp protease proteolytic subunit OS=Triticum aestivum PE=3 SV=1;tr|W4ZR65|W4ZR65_WHEAT ATP-dependent Clp protease proteolytic subunit OS=Triticum aestivum PE=3 SV=1;tr|A0A1D5SW54|A0A1D5SW54_WHEAT Uncharacterized protein
full	A0A1D6AKZ2	K01358	NA	MONBRDRAFT_25007;ATP-dependent Clp protease, protease subunit;nuclear-encoded CLP protease P7;OsClp3 - Putative Clp protease homologue, expressed	12.027	18.0812	2.18692	0.216452	0.00123897	0.000983236	0.0013912	0.00152496	0.00128506	0.00107185	0.000846044	0.000536917	0.000694802	0.0008024	0.00127624	0.00200249	0.00153392	0.00154381	0.0012284	0.000931139	0.000844244	0.000695333	0.000898015	0.000669711	12	12	4	53	53	23.3	32.196	0	180.27	2032600000	223	tr|A0A1D6AKZ2|A0A1D6AKZ2_WHEAT Uncharacterized protein OS=Triticum aestivum PE=4 SV=1;tr|A0A1D6A8N9|A0A1D6A8N9_WHEAT Uncharacterized protein OS=Triticum aestivum PE=4 SV=1;tr|A0A1D6DGJ0|A0A1D6DGJ0_WHEAT Uncharacterized protein OS=Triticum aestivum PE=4 SV=
full	W5CUZ3	K10752	GO:0005515	histone-binding protein RBBP4;Transducin family protein / WD-40 repeat family protein;WD domain, G-beta repeat domain containing protein, expressed	19.8615	19.3824	20.2712	0.0131949	0.000179558	0.00012451	0.000177315	0.000210545	0.000166565	0.000205403	0.000210393	0.000152525	0.000212283	0.000223013	0.000168428	0.000261105	0.000179998	0.000224601	0.000190759	0.000245808	0.00026197	0.000212553	0.000252998	0.000233734	19	19	1	65.9	65.9	4.8	50.297	0	214.08	540630000	222	tr|W5CUZ3|W5CUZ3_WHEAT FVE OS=Triticum aestivum GN=FVE PE=4 SV=1;tr|A0A1D6RSV2|A0A1D6RSV2_WHEAT Uncharacterized protein OS=Triticum aestivum PE=4 SV=1;tr|A0A1D5VU70|A0A1D5VU70_WHEAT Uncharacterized protein OS=Triticum aestivum PE=4 SV=1;tr|A0A1D6RSV1|A0A1D
full	A0A1D5RX74	K01061	GO:0016787	alpha/beta-Hydrolases superfamily protein;dienelactone hydrolase family protein, expressed	-10.1314	-7.25289	-11.186	0.462218	7.54771e-05	5.74056e-05	7.17968e-05	7.06131e-05	6.14802e-05	0.000206825	0.000189159	0.000164765	0.000209814	0.000148686	5.1222e-05	6.51623e-05	7.66674e-05	4.91935e-05	7.0102e-05	0.000257428	0.000213573	0.000138368	9.88132e-05	0.000108239	14	14	4	49.8	49.8	17.8	33.879	0	118.88	361990000	130	tr|A0A1D5RX74|A0A1D5RX74_WHEAT Uncharacterized protein OS=Triticum aestivum PE=4 SV=1;tr|A0A1D5RX75|A0A1D5RX75_WHEAT Uncharacterized protein OS=Triticum aestivum PE=4 SV=1
full	A0A1D6SBS1	K01648	GO:0048037;GO:0008152;GO:0003824;GO:0046912;GO:0003878;GO:0006221;GO:0003883	MONBRDRAFT_35919;ATP-citrate lyase B-1;ATP citrate (pro-S)-lyase;SPBC1703.07;ATP citrate lyase subunit B 2	39.1279	24.5157	57.7223	0.0067988	2.72898e-05	2.17695e-05	5.14749e-05	4.60012e-05	2.29545e-05	2.39387e-05	3.26178e-05	2.59248e-05	2.27475e-05	2.79639e-05	4.11477e-05	4.06972e-05	5.42102e-05	3.77322e-05	3.7254e-05	4.47882e-05	3.87794e-05	3.7989e-05	5.13484e-05	3.71695e-05	13	13	13	37.6	37.6	37.6	50.556	0	96.599	76807000	65	tr|A0A1D6SBS1|A0A1D6SBS1_WHEAT Uncharacterized protein OS=Triticum aestivum PE=4 SV=1;tr|A0A1D6SBS0|A0A1D6SBS0_WHEAT Uncharacterized protein OS=Triticum aestivum PE=4 SV=1;tr|A0A1D5W3Z4|A0A1D5W3Z4_WHEAT Uncharacterized protein OS=Triticum aestivum PE=4 SV=
full	A0A077RTG8	K00026	GO:0055114;GO:0016616;GO:0006694;GO:0003854;GO:0019752;GO:0016491;GO:0030060	Lactate/malate dehydrogenase family protein;malate dehydrogenase;lactate/malate dehydrogenase, putative, expressed;peroxisomal NAD-malate dehydrogenase 1	15.8176	22.4072	11.1845	0.201488	0.000492077	0.000454239	0.000419028	0.000598292	0.000498138	0.000461113	0.000846919	0.000556767	0.000857908	0.000778603	0.000621408	0.000647567	0.00068326	0.000618225	0.000442928	0.000530214	0.000755243	0.000593867	0.000913035	0.00110056	19	18	3	79.4	79.4	8.2	35.452	0	323.31	1601900000	399	tr|A0A077RTG8|A0A077RTG8_WHEAT Malate dehydrogenase OS=Triticum aestivum GN=TRAES_3BF087800010CFD_c1 PE=3 SV=1;tr|A0A1D5VDV6|A0A1D5VDV6_WHEAT Uncharacterized protein OS=Triticum aestivum PE=4 SV=1;tr|A0A1D5WKD5|A0A1D5WKD5_WHEAT Uncharacterized protein OS=T
full	A0A1D5RY74	K00026	GO:0055114;GO:0016491;GO:0016616;GO:0019752;GO:0030060	Lactate/malate dehydrogenase family protein;malate dehydrogenase;lactate/malate dehydrogenase, putative, expressed;peroxisomal NAD-malate dehydrogenase 2;peroxisomal NAD-malate dehydrogenase 1	15.9717	20.7762	13.3074	0.101274	0.00207083	0.00210037	0.00158204	0.00243332	0.00190497	0.00282865	0.00406433	0.00325309	0.00463451	0.00341722	0.00242613	0.00280563	0.00271859	0.00231098	0.00192682	0.00309461	0.00379277	0.00397428	0.00516809	0.00458971	20	20	3	64.8	64.8	10.3	35.526	0	323.31	7299400000	567	tr|A0A1D5RY74|A0A1D5RY74_WHEAT Uncharacterized protein OS=Triticum aestivum PE=4 SV=1;tr|A0A1D5RY73|A0A1D5RY73_WHEAT Uncharacterized protein OS=Triticum aestivum PE=4 SV=1
full	W5AF34	K00026;K00024	GO:0055114;GO:0016616;GO:0016491;GO:0019752;GO:0030060;GO:0006694;GO:0003854	malate dehydrogenase;SPCC306.08c;lactate/malate dehydrogenase, putative, expressed;peroxisomal NAD-malate dehydrogenase 2	0.778534	8.70088	-7.35158	0.919645	0.000144269	0.000139865	0.000188777	0.000170783	0.000157335	0.0001325	0.000180458	0.000131274	0.000147357	0.000188971	0.000128119	0.000207283	0.000213153	0.000156297	0.000165874	0.000122352	0.000176032	0.000125858	0.000146915	0.000152021	16	15	0	58.5	55.5	0	41.765	0	162.64	368630000	197	tr|W5AF34|W5AF34_WHEAT Uncharacterized protein OS=Triticum aestivum PE=3 SV=1;tr|W5A4W9|W5A4W9_WHEAT Uncharacterized protein OS=Triticum aestivum PE=3 SV=1;tr|A0A1D5S8U6|A0A1D5S8U6_WHEAT Uncharacterized protein OS=Triticum aestivum PE=4 SV=1
full	A3KLL4	K00025;K00024	GO:0030060;GO:0055114;GO:0016491;GO:0016616;GO:0016615;GO:0006108	MONBRDRAFT_15806;malate dehydrogenase;NAD-dependent malate dehydrogenase;Lactate/malate dehydrogenase family protein;lactate/malate dehydrogenase, putative, expressed	22.2849	34.4662	8.20558	0.0240774	0.00166734	0.00151977	0.00216385	0.00293108	0.00185244	0.00148405	0.00202873	0.00180464	0.00188757	0.00156326	0.0024235	0.00315824	0.00293371	0.00237861	0.0027334	0.00193356	0.00237873	0.00181199	0.0018442	0.00151924	20	20	2	61.9	61.9	8.7	35.485	0	323.31	4250500000	506	tr|A3KLL4|A3KLL4_WHEAT Malate dehydrogenase OS=Triticum aestivum PE=2 SV=1
full	A0A1D5Z8U5	K00026	GO:0055114;GO:0016616;GO:0016491;GO:0019752;GO:0030060;GO:0006694;GO:0003854	peroxisomal NAD-malate dehydrogenase 1;malate dehydrogenase;peroxisomal NAD-malate dehydrogenase 2	-6.65549	-8.48879	-5.39711	0.0937332	0.00344512	0.00379764	0.00342234	0.00303225	0.00369149	0.00456695	0.00528894	0.0053029	0.0053649	0.00480958	0.00334457	0.00341893	0.00319961	0.00303016	0.00291947	0.00402594	0.00460691	0.00529222	0.0049074	0.00513355	23	23	3	81.2	81.2	4.5	37.302	0	323.31	11386000000	1112	tr|A0A1D5Z8U5|A0A1D5Z8U5_WHEAT Uncharacterized protein OS=Triticum aestivum PE=4 SV=1;tr|A0A1D5YPG2|A0A1D5YPG2_WHEAT Uncharacterized protein OS=Triticum aestivum PE=4 SV=1;tr|A0A1D5YPG3|A0A1D5YPG3_WHEAT Uncharacterized protein OS=Triticum aestivum PE=4 SV=
full	A0A1D5YVJ9	K00026	GO:0055114;GO:0016616;GO:0016491;GO:0019752;GO:0006694;GO:0003854;GO:0030060	peroxisomal NAD-malate dehydrogenase 1;NAD-dependent malate dehydrogenase, mitochondrial;malate dehydrogenase;lactate/malate dehydrogenase, putative, expressed;peroxisomal NAD-malate dehydrogenase 2	30.8186	57.5872	14.3571	0.00224175	3.74173e-05	3.53246e-05	3.99559e-05	5.39029e-05	3.41545e-05	6.09307e-05	6.1065e-05	6.61593e-05	6.83091e-05	6.99922e-05	5.32601e-05	8.48756e-05	6.08759e-05	6.31163e-05	5.42365e-05	8.07264e-05	7.15243e-05	5.55594e-05	8.90506e-05	7.64651e-05	13	11	1	68.2	62.8	7.3	37.332	0	257.57	162170000	130	tr|A0A1D5YVJ9|A0A1D5YVJ9_WHEAT Uncharacterized protein OS=Triticum aestivum PE=4 SV=1;tr|A0A1D6A2S6|A0A1D6A2S6_WHEAT Uncharacterized protein OS=Triticum aestivum PE=4 SV=1
full	A0A1D5VDI0	K00031	GO:0055114;GO:0016616;GO:0006102;GO:0004450	isocitrate dehydrogenase;Isocitrate dehydrogenase, NADP-dependent;cytosolic NADP+-dependent isocitrate dehydrogenase;SPAC6G10.08;dehydrogenase, putative, expressed	62.2644	71.3383	49.9063	0.000484502	7.22836e-05	7.53244e-05	0.000124498	0.000175715	9.46393e-05	5.86105e-05	5.86751e-05	7.84664e-05	0.000103423	9.9126e-05	0.000199508	0.00019197	0.000177698	0.000192732	0.000167535	0.000105653	0.000112983	0.000110578	0.000177633	9.02312e-05	20	20	3	48.7	48.7	8.8	45.87	0	306.35	246200000	150	tr|A0A1D5VDI0|A0A1D5VDI0_WHEAT Uncharacterized protein OS=Triticum aestivum PE=4 SV=1;tr|A0A1D5VDI3|A0A1D5VDI3_WHEAT Uncharacterized protein OS=Triticum aestivum PE=4 SV=1;tr|A0A1D5VDI1|A0A1D5VDI1_WHEAT Uncharacterized protein OS=Triticum aestivum PE=4 SV=
full	W5GHT5	K00031;K00030;K00052	GO:0004450;GO:0055114;GO:0016616;GO:0051287;GO:0000287;GO:0003862;GO:0004449	isocitrate dehydrogenase;MONBRDRAFT_6048;isocitrate dehydrogenase VI;3-isopropylmalate dehydrogenase;isocitrate dehydrogenase V;SPBC902.05c;isocitrate dehydrogenase (NAD+);dehydrogenase, putative, expressed	17.5783	13.6868	22.0669	0.0478109	4.53983e-05	4.77064e-05	4.70734e-05	6.5833e-05	5.1827e-05	4.85456e-05	3.09524e-05	4.9313e-05	3.99579e-05	5.47662e-05	4.3532e-05	7.10766e-05	6.21143e-05	6.24315e-05	5.39735e-05	6.10562e-05	5.98519e-05	5.18278e-05	5.60687e-05	4.40576e-05	12	12	3	46.4	46.4	15.7	39.603	0	29.562	102590000	66	tr|W5GHT5|W5GHT5_WHEAT Isocitrate dehydrogenase [NAD] subunit, mitochondrial OS=Triticum aestivum PE=3 SV=1;tr|A0A1D6S991|A0A1D6S991_WHEAT Uncharacterized protein OS=Triticum aestivum PE=4 SV=1;tr|A0A1D6B9W5|A0A1D6B9W5_WHEAT Uncharacterized protein OS=Trit
full	A0A1D6B7P8	K01681;K20455;K17450	GO:0008152;GO:0003994	MONBRDRAFT_25953;aconitase 2;aconitate hydratase;2-methylcitrate dehydratase (2-methyl-trans-aconitate forming);aconitase 3;SPAC24C9.06c;homoaconitase [EC:4.2.1.-];aconitate hydratase protein, putative, expressed	115.696	142.379	88.2217	0.000165192	0.000207133	0.00019278	0.000227297	0.000509768	0.000211499	0.000151863	0.000219955	0.00026821	0.000318127	0.000351482	0.00056653	0.000992022	0.000498576	0.000622737	0.000588552	0.000279109	0.000482794	0.000590504	0.000604422	0.00050819	41	41	6	52.2	52.2	10.9	106.15	0	323.31	735880000	396	tr|A0A1D6B7P8|A0A1D6B7P8_WHEAT Uncharacterized protein OS=Triticum aestivum PE=4 SV=1;tr|W5G5W2|W5G5W2_WHEAT Aconitate hydratase OS=Triticum aestivum PE=3 SV=1;tr|A0A1D6B7P9|A0A1D6B7P9_WHEAT Uncharacterized protein OS=Triticum aestivum PE=4 SV=1
full	A0A1D6BI29	K00235;K18557;K18210	GO:0051536;GO:0009055;GO:0016156;GO:0008177	MONBRDRAFT_33413;succinate dehydrogenase 2-2;NADH-dependent fumarate reductase subunit B;fumarate reductase (CoM/CoB) subunit B;Iron-sulfur subunit of mitochondrial succinate dehydrogenase;succinate dehydrogenase (ubiquinone) iron-sulfur subunit;succinate dehydrogenase 2-3;succinate dehydrogenase iron-sulfur subunit 2,mitochondrial precursor, putative, expressed;succinate dehydrogenase 2-1	23.5338	54.5789	11.2985	0.0514089	5.15315e-05	3.65992e-05	5.41969e-05	6.78758e-05	4.92589e-05	0.000148267	0.000144726	9.46559e-05	0.000142611	0.000128086	5.78974e-05	0.000106272	7.06826e-05	9.07535e-05	7.54683e-05	0.000202789	0.000149407	0.000125703	0.00013815	0.00011668	9	9	9	36.3	36.3	36.3	30.982	0	232.71	283370000	106	tr|A0A1D6BI29|A0A1D6BI29_WHEAT Uncharacterized protein OS=Triticum aestivum PE=4 SV=1;tr|A0A1D6BI28|A0A1D6BI28_WHEAT Uncharacterized protein OS=Triticum aestivum PE=4 SV=1
full	W5G103	K00234;K18556;K00239;K00244	GO:0055114;GO:0016491;GO:0016156;GO:0008177;GO:0000104	succinate dehydrogenase 1-1;NADH-dependent fumarate reductase subunit A;succinate dehydrogenase / fumarate reductase, flavoprotein subunit;fumarate reductase flavoprotein subunit;succinate dehydrogenase (ubiquinone) flavoprotein subunit;succinate dehydrogenase flavoprotein subunit,mitochondrial precursor, putative, expressed	46.5115	84.9535	17.577	0.000631633	8.79574e-05	6.59611e-05	9.19295e-05	0.000172654	7.99809e-05	0.000133486	0.000128622	0.000123506	0.000156028	0.000120639	0.000166605	0.000238222	0.000188509	0.000146788	0.000181837	0.000156666	0.000168218	0.000149286	0.000164366	0.000140154	14	14	14	33.3	33.3	33.3	68.302	0	323.31	384000000	149	tr|W5G103|W5G103_WHEAT Succinate dehydrogenase [ubiquinone] flavoprotein subunit, mitochondrial OS=Triticum aestivum PE=3 SV=1;tr|W5F8S6|W5F8S6_WHEAT Succinate dehydrogenase [ubiquinone] flavoprotein subunit, mitochondrial OS=Triticum aestivum PE=3 SV=1;tr
full	A0A1D6B2M0	K01900;K01903	GO:0008152;GO:0003824;GO:0004775;GO:0004776	ATP citrate lyase (ACL) family protein;succinyl-CoA synthetase beta subunit;Succinate-CoA ligase beta chain;succinyl-CoA ligase beta-chain, mitochondrial precursor, putative, expressed	11.9404	9.6436	14.4083	0.204812	0.000428023	0.000395048	0.000591211	0.000742066	0.0005234	0.000501431	0.000540891	0.000476841	0.000552671	0.000422114	0.000462415	0.000687439	0.000688868	0.000502065	0.000597387	0.00055001	0.000754381	0.000513893	0.000525642	0.000509356	31	31	31	67.3	67.3	67.3	45.184	0	323.31	1221100000	363	tr|A0A1D6B2M0|A0A1D6B2M0_WHEAT Uncharacterized protein OS=Triticum aestivum PE=4 SV=1;tr|A0A1D6AD54|A0A1D6AD54_WHEAT Uncharacterized protein OS=Triticum aestivum PE=4 SV=1;tr|A0A1D6B2M1|A0A1D6B2M1_WHEAT Uncharacterized protein OS=Triticum aestivum PE=4 SV=
full	W5C4B7	K01899;K01902	GO:0008152;GO:0003824;GO:0048037;GO:0004776;GO:0004775	MONBRDRAFT_16401;Succinyl-CoA ligase, alpha subunit;Succinyl-CoA ligase alpha chain;succinyl-CoA synthetase alpha subunit;SPAC16E8.17c;succinyl-CoA ligase subunit alpha-2, mitochondrial precursor, putative, expressed	11.6611	16.032	6.91241	0.216004	0.000161986	0.000158761	0.000247922	0.000272532	0.000214778	0.000205221	0.000261111	0.000180344	0.000175085	0.000150191	0.000212867	0.000276282	0.000285985	0.000235873	0.000214266	0.00026037	0.00020799	0.000189965	0.00021457	0.000166243	9	9	9	40.3	40.3	40.3	34.327	0	82.33	471800000	148	tr|W5C4B7|W5C4B7_WHEAT Uncharacterized protein OS=Triticum aestivum PE=3 SV=1;tr|A0A1D5U8R6|A0A1D5U8R6_WHEAT Uncharacterized protein OS=Triticum aestivum PE=4 SV=1;tr|W5B0S2|W5B0S2_WHEAT Uncharacterized protein OS=Triticum aestivum PE=3 SV=1;tr|A0A1D5U8R8|
full	A0A1D5XCV8	K01679	GO:0004333;GO:0016829;GO:0006099	fumarate hydratase, class II;MONBRDRAFT_9875;FUMARASE 2;fumarase 1;fumarate hydratase, mitochondrial precursor, putative, expressed	21.0953	38.036	8.78124	0.114709	3.2487e-05	3.44783e-05	2.50131e-05	4.91329e-05	3.76984e-05	3.83081e-05	6.58228e-05	5.01303e-05	5.47484e-05	3.69829e-05	4.15386e-05	6.88587e-05	5.34158e-05	3.02466e-05	5.27619e-05	4.44578e-05	7.0914e-05	5.07333e-05	6.02169e-05	4.12717e-05	11	11	11	35.5	35.5	35.5	49.838	0	221.13	111460000	100	tr|A0A1D5XCV8|A0A1D5XCV8_WHEAT Uncharacterized protein OS=Triticum aestivum PE=4 SV=1;tr|W5EKJ6|W5EKJ6_WHEAT Uncharacterized protein OS=Triticum aestivum PE=3 SV=1;tr|A0A0C4BJJ8|A0A0C4BJJ8_WHEAT Uncharacterized protein OS=Triticum aestivum PE=3 SV=1;tr|A0A
full	A0A1D5URN5	K05349;K01207;K15920	GO:0008422;GO:0004563;GO:0005975;GO:0004553;GO:0006413;GO:0003743	beta-glucosidase;beta-N-acetylhexosaminidase;Glycosyl hydrolase family protein;glycosyl hydrolase family 3 protein, putative, expressed	56.0444	85.8355	28.4767	0.0109058	1.48718e-05	1.09669e-05	2.6844e-05	4.27346e-05	1.77693e-05	1.92064e-05	2.82185e-05	2.20549e-05	2.98903e-05	2.29455e-05	3.73877e-05	6.40605e-05	3.83721e-05	3.48889e-05	3.56317e-05	2.68474e-05	4.48243e-05	3.01647e-05	3.53223e-05	1.99884e-05	10	10	1	19.9	19.9	2.3	83.814	0	36.757	70581000	57	tr|A0A1D5URN5|A0A1D5URN5_WHEAT Uncharacterized protein OS=Triticum aestivum PE=4 SV=1;tr|A0A1D5URN6|A0A1D5URN6_WHEAT Uncharacterized protein OS=Triticum aestivum PE=4 SV=1
full	A0A1D5XG65	K05349;K01207	GO:0008422;GO:0004563;GO:0005975;GO:0004553	beta-glucosidase;beta-N-acetylhexosaminidase;Glycosyl hydrolase family protein;glycosyl hydrolase family 3 protein, putative, expressed	37.153	29.2528	46.9456	0.035226	7.1821e-06	9.72336e-06	1.79028e-05	1.76029e-05	9.30778e-06	8.30003e-06	1.59868e-05	1.12962e-05	6.66486e-06	7.54488e-06	1.352e-05	1.53541e-05	2.15382e-05	1.20325e-05	1.73285e-05	1.41635e-05	1.45593e-05	2.02768e-05	1.27418e-05	1.14268e-05	6	6	6	9.9	9.9	9.9	82.525	0	107.92	20540000	32	tr|A0A1D5XG65|A0A1D5XG65_WHEAT Uncharacterized protein OS=Triticum aestivum PE=4 SV=1;tr|A0A1D5XBQ8|A0A1D5XBQ8_WHEAT Uncharacterized protein OS=Triticum aestivum PE=4 SV=1;tr|A0A1D5XG66|A0A1D5XG66_WHEAT Uncharacterized protein OS=Triticum aestivum PE=4 SV=
full	A0A1D5TZP1	K05349;K15920	GO:0008422;GO:0005975;GO:0004553	beta-glucosidase;Glycosyl hydrolase family protein;SPBC1683.04;beta-D-xylosidase 4;beta-D-xylosidase, putative, expressed	-0.551845	-2.96751	1.63355	0.964129	3.40679e-05	2.98671e-05	4.6842e-05	4.32234e-05	4.12257e-05	6.44475e-05	4.88189e-05	3.36197e-05	3.96675e-05	2.92435e-05	3.15091e-05	4.02415e-05	4.43235e-05	3.54696e-05	3.78893e-05	6.97961e-05	3.74932e-05	3.25188e-05	4.35776e-05	3.59365e-05	22	3	3	38.5	8.5	8.5	82.025	0	87.669	113870000	62	tr|A0A1D5TZP1|A0A1D5TZP1_WHEAT Uncharacterized protein OS=Triticum aestivum PE=4 SV=1;tr|A0A1D5T7F8|A0A1D5T7F8_WHEAT Uncharacterized protein OS=Triticum aestivum PE=4 SV=1;tr|W5ARE8|W5ARE8_WHEAT Uncharacterized protein OS=Triticum aestivum PE=4 SV=1;tr|A0A
full	A0A1D5UMY9	K05349;K15920	GO:0008422;GO:0005975;GO:0004553	beta-glucosidase;SPBC1683.04;beta-D-xylosidase 4	-15.0813	-17.4134	-12.7603	0.153428	0.000318658	0.000210162	0.000480799	0.000345734	0.000333988	0.000443967	0.000406715	0.000260293	0.000320912	0.000265487	0.000212921	0.000333868	0.000277613	0.000278689	0.000292077	0.000410556	0.000322284	0.00026348	0.000243847	0.000240619	23	23	4	39.2	39.2	9.3	82.277	0	323.31	705100000	285	tr|A0A1D5UMY9|A0A1D5UMY9_WHEAT Uncharacterized protein OS=Triticum aestivum PE=4 SV=1;tr|A0A1D5UMZ0|A0A1D5UMZ0_WHEAT Uncharacterized protein OS=Triticum aestivum PE=4 SV=1;tr|A0A1D5UMZ1|A0A1D5UMZ1_WHEAT Uncharacterized protein OS=Triticum aestivum PE=4 SV=
full	A0A1D6CYJ2	K00797	GO:0004766	MONBRDRAFT_23668;spermidine synthase 1;spermidine synthase;spermidine synthase 2;SPBC12C2.07c;spermidine synthase, putative, expressed	31.5765	35.5711	26.8828	0.00879932	6.96718e-05	6.93412e-05	0.000102604	0.000145855	0.000102134	7.8948e-05	6.81034e-05	8.47016e-05	9.64123e-05	8.85074e-05	0.000101355	0.000155242	0.000141929	0.000118782	0.000146457	8.87519e-05	0.000128187	9.25001e-05	0.000111455	0.000107793	10	10	1	54.3	54.3	10.8	35.469	0	122.8	218420000	105	tr|A0A1D6CYJ2|A0A1D6CYJ2_WHEAT Uncharacterized protein OS=Triticum aestivum PE=4 SV=1;tr|A0A1D6CYJ3|A0A1D6CYJ3_WHEAT Uncharacterized protein OS=Triticum aestivum PE=4 SV=1;tr|A0A1D6D0D1|A0A1D6D0D1_WHEAT Uncharacterized protein OS=Triticum aestivum PE=4 SV=
full	A0A1D5T4Q9	K01919	GO:0042398;GO:0004357	glutamate-cysteine ligase;Glutathione synthetase;glutamate--cysteine ligase	5.78159	4.81984	6.42474	0.759024	3.42345e-05	2.54248e-05	3.09306e-05	4.42718e-05	3.59195e-05	2.76852e-05	4.87002e-05	7.68054e-05	5.40079e-05	4.81846e-05	3.1709e-05	3.90607e-05	4.33555e-05	3.00712e-05	3.48161e-05	2.0908e-05	5.12519e-05	3.53386e-05	6.78196e-05	9.64728e-05	8	8	1	38.2	38.2	2.9	42.925	0	88.152	81592000	95	tr|A0A1D5T4Q9|A0A1D5T4Q9_WHEAT Uncharacterized protein OS=Triticum aestivum PE=4 SV=1;tr|A0A1D5T4Q8|A0A1D5T4Q8_WHEAT Uncharacterized protein OS=Triticum aestivum PE=4 SV=1;tr|A0A1D5S4Z2|A0A1D5S4Z2_WHEAT Uncharacterized protein OS=Triticum aestivum PE=4 SV=
full	A0A1D6B308	K00789	GO:0004478;GO:0006556;GO:0005524	S-adenosylmethionine synthetase;MONBRDRAFT_38559;methionine adenosyltransferase 3;S-adenosylmethionine synthetase family protein;SPBC14F5.05c;S-adenosylmethionine synthetase 1;S-adenosylmethionine synthetase, putative, expressed;S-adenosylmethionine synthetase 2	86.5562	73.2484	102.453	0.000352864	0.000474709	0.0008885	0.00071274	0.00178729	0.000759992	0.000670691	0.00061368	0.00072307	0.000945725	0.000917174	0.00126332	0.00138206	0.00144857	0.00157294	0.0023428	0.00150642	0.00118511	0.00155546	0.00168596	0.00190266	22	22	5	82	82	21.6	42.765	0	323.31	2469500000	322	tr|A0A1D6B308|A0A1D6B308_WHEAT Uncharacterized protein OS=Triticum aestivum PE=4 SV=1;tr|A0A1D6AP97|A0A1D6AP97_WHEAT Uncharacterized protein OS=Triticum aestivum PE=4 SV=1;tr|A0A1D6B307|A0A1D6B307_WHEAT Uncharacterized protein OS=Triticum aestivum PE=4 SV=
full	A0A1D5WWY6	K00789	GO:0004478;GO:0006556;GO:0005524	S-adenosylmethionine synthetase;MONBRDRAFT_38559;methionine adenosyltransferase 3;S-adenosylmethionine synthetase family protein;SPBC14F5.05c;S-adenosylmethionine synthetase 1;S-adenosylmethionine synthetase, putative, expressed;S-adenosylmethionine synthetase 2	43.9133	37.7355	48.8995	0.0381605	4.506e-05	5.48769e-05	4.96902e-05	7.95936e-05	4.08325e-05	5.94151e-05	6.0184e-05	5.00457e-05	7.82455e-05	8.6698e-05	5.91895e-05	6.02492e-05	6.91839e-05	6.53189e-05	0.000118018	3.50192e-05	8.3214e-05	0.000133295	0.000129202	0.00011747	21	9	0	68.6	34.7	0	42.204	0	148.04	161300000	104	tr|A0A1D5WWY6|A0A1D5WWY6_WHEAT Uncharacterized protein OS=Triticum aestivum PE=4 SV=1
full	A0A1D5UKX4	K01251	GO:0004013;GO:0055114;GO:0051287;GO:0006730	adenosylhomocysteinase;MONBRDRAFT_34987;S-adenosyl-L-homocysteine hydrolase;S-Adenosyl homocysteine hydrolase;SPBC8D2.18c;erythronate-4-phosphate dehydrogenase, putative, expressed;S-adenosyl-l-homocysteine (SAH) hydrolase 2	119.659	121.804	108.789	0.000465852	0.000415836	0.000385944	0.000607585	0.00123353	0.000483165	9.43116e-05	0.000123267	0.000123871	0.000138354	0.000137221	0.00152535	0.00146682	0.00103858	0.00114992	0.00175307	0.000250894	0.000227728	0.000267898	0.000320875	0.000220884	27	27	3	50.9	50.9	9.7	53.255	0	138.68	663750000	244	tr|A0A1D5UKX4|A0A1D5UKX4_WHEAT Uncharacterized protein OS=Triticum aestivum PE=4 SV=1;tr|A0A1D5UKX6|A0A1D5UKX6_WHEAT Uncharacterized protein OS=Triticum aestivum PE=4 SV=1;tr|A0A1D5UKX5|A0A1D5UKX5_WHEAT Uncharacterized protein OS=Triticum aestivum PE=4 SV=
full	W5AIB6	K08967	GO:0055114;GO:0010309;GO:0010308	MONBRDRAFT_12562;acireductone dioxygenase 1;1,2-dihydroxy-3-keto-5-methylthiopentene dioxygenase;acireductone dioxygenase 3;SPBC887.01;RmlC-like cupins superfamily protein;1,2-dihydroxy-3-keto-5-methylthiopentene dioxygenase protein, putative, expressed	-36.2247	-34.5186	-37.5345	0.000313023	3.23284e-05	2.65075e-05	2.15441e-05	2.48863e-05	1.84449e-05	4.39052e-05	2.87971e-05	3.04991e-05	2.53132e-05	3.26163e-05	1.36289e-05	1.46252e-05	1.59413e-05	1.49376e-05	2.18748e-05	2.30066e-05	2.47652e-05	1.89563e-05	1.56269e-05	1.82962e-05	6	6	3	37.2	37.2	20.2	21.509	0	75.231	59729000	36	tr|W5AIB6|W5AIB6_WHEAT 1,2-dihydroxy-3-keto-5-methylthiopentene dioxygenase OS=Triticum aestivum PE=3 SV=1;tr|A0A1D5RYH8|A0A1D5RYH8_WHEAT Uncharacterized protein OS=Triticum aestivum PE=4 SV=1;tr|A0A1D5SSM2|A0A1D5SSM2_WHEAT Uncharacterized protein OS=Triti
full	A0A077RX21	K09880;K16054,K09880;K16054	GO:0043874	MONBRDRAFT_26645;enolase-phosphatase E1;haloacid dehalogenase-like hydrolase family protein;SPAC644.08;haloacid dehalogenase-like hydrolase family protein, putative, expressed	23.9567	35.1452	11.1932	0.0147909	2.59793e-05	1.78887e-05	2.06398e-05	3.61004e-05	2.12386e-05	1.95765e-05	2.20683e-05	2.39687e-05	2.36573e-05	1.75399e-05	3.31205e-05	3.98216e-05	2.91118e-05	3.05957e-05	3.20206e-05	2.37458e-05	2.54704e-05	2.33904e-05	2.56427e-05	2.05169e-05	6	6	6	33.1	33.1	33.1	26.642	0	24.573	42924000	41	tr|A0A077RX21|A0A077RX21_WHEAT Uncharacterized protein OS=Triticum aestivum GN=TRAES_3BF058100170CFD_c1 PE=4 SV=1;tr|A0A1D5VLP0|A0A1D5VLP0_WHEAT Uncharacterized protein OS=Triticum aestivum PE=4 SV=1;tr|A0A1D5VLP1|A0A1D5VLP1_WHEAT Uncharacterized protein O
full	A0A1D6B861	K05396	GO:0019148	D-cysteine desulfhydrase;1-aminocyclopropane-1-carboxylate deaminase, putative, expressed	37.5537	39.3211	35.6567	0.002199	1.13714e-05	9.97751e-06	1.54376e-05	1.99013e-05	1.51566e-05	1.3764e-05	1.15267e-05	1.23223e-05	1.68453e-05	1.24752e-05	1.93847e-05	2.46929e-05	1.60034e-05	1.54327e-05	2.45808e-05	1.70265e-05	1.77721e-05	1.7186e-05	1.94515e-05	1.93635e-05	4	4	4	13.9	13.9	13.9	44.728	0	76.022	29010000	32	tr|A0A1D6B861|A0A1D6B861_WHEAT Uncharacterized protein OS=Triticum aestivum PE=4 SV=1;tr|W5H0L2|W5H0L2_WHEAT Uncharacterized protein OS=Triticum aestivum PE=4 SV=1;tr|A0A1D6S9L5|A0A1D6S9L5_WHEAT Uncharacterized protein OS=Triticum aestivum PE=4 SV=1;tr|A0A
full	W5G1K3	K00549	GO:0008652;GO:0008270;GO:0003871;GO:0009086	methionine synthase 3;5-methyltetrahydropteroyltriglutamate--homocysteine methyltransferase;Cobalamin-independent synthase family protein;SPAC9.09;5-methyltetrahydropteroyltriglutamate--homocysteine methyltransferase, putative, expressed	209.539	191.632	304.051	3.20053e-05	0.00043606	0.000485091	0.000693452	0.00155755	0.000597961	6.09687e-05	0.000142773	0.000127864	0.000214674	0.000168041	0.00227254	0.00174941	0.00180508	0.00207188	0.00309598	0.000397873	0.000432518	0.000655511	0.000575421	0.000824901	39	39	0	58.6	58.6	0	84.551	0	323.31	1065900000	436	tr|W5G1K3|W5G1K3_WHEAT Uncharacterized protein OS=Triticum aestivum PE=3 SV=1;tr|A0A1D6S216|A0A1D6S216_WHEAT Uncharacterized protein OS=Triticum aestivum PE=4 SV=1;tr|A0A1D6S224|A0A1D6S224_WHEAT Uncharacterized protein OS=Triticum aestivum PE=4 SV=1;tr|A0A
full	A0A1D6S3V8	K01738;K01697	GO:0004124;GO:0004122	cysteine synthase A;MONBRDRAFT_14886;O-acetylserine (thiol) lyase B;cystathionine beta-synthase;O-acetylserine (Thiol)-lyase/cysteine synthase;O-acetylserine (thiol) lyase (OAS-TL) isoform A1;cysteine synthase, putative, expressed;cysteine synthase D2	10.4067	66.6482	-3.41821	0.432583	6.21164e-05	8.65342e-05	8.23694e-05	0.000125669	8.04856e-05	0.000330562	0.000375006	0.000365213	0.000428285	0.000279424	0.00014121	0.000193495	0.000121458	0.000171797	0.000100583	0.00039183	0.000500208	0.00029963	0.000307068	0.000218962	29	5	3	66.4	14.1	8.7	41.271	0	323.31	662070000	113	tr|A0A1D6S3V8|A0A1D6S3V8_WHEAT Uncharacterized protein OS=Triticum aestivum PE=4 SV=1;tr|A0A1D6S3V6|A0A1D6S3V6_WHEAT Uncharacterized protein OS=Triticum aestivum PE=4 SV=1;tr|A0A1D6S3V7|A0A1D6S3V7_WHEAT Uncharacterized protein OS=Triticum aestivum PE=4 SV=
full	A0A1D5VKI1	K01738;K01697	GO:0004124;GO:0004122	cysteine synthase A;MONBRDRAFT_14886;O-acetylserine (thiol) lyase isoform C;cystathionine beta-synthase;O-acetylserine (Thiol)-lyase/cysteine synthase;O-acetylserine (thiol) lyase B;cysteine synthase, mitochondrial precursor, putative, expressed;cysteine synthase D1;O-acetylserine (thiol) lyase (OAS-TL) isoform A1	-8.71573	-4.01764	-12.6718	0.0172928	0.00169311	0.00181616	0.00187218	0.00193407	0.0018625	0.00215079	0.00233001	0.0021167	0.00220253	0.00209942	0.00167193	0.00184099	0.00188442	0.00174814	0.0016638	0.00194911	0.00221411	0.00198898	0.00182174	0.00154433	33	33	2	75.1	75.1	11.8	40.934	0	323.31	3768300000	613	tr|A0A1D5VKI1|A0A1D5VKI1_WHEAT Uncharacterized protein OS=Triticum aestivum PE=4 SV=1
full	A0A1D5WU85	K01738;K01697	GO:0004124;GO:0004122	cysteine synthase A;MONBRDRAFT_14886;O-acetylserine (thiol) lyase isoform C;cystathionine beta-synthase;O-acetylserine (Thiol)-lyase/cysteine synthase;O-acetylserine (thiol) lyase B;cysteine synthase, mitochondrial precursor, putative, expressed;cysteine synthase D1;O-acetylserine (thiol) lyase (OAS-TL) isoform A1	-7.83799	-7.962	-7.73751	0.552574	3.43032e-05	2.25673e-05	1.85764e-05	3.51094e-05	2.92665e-05	2.30226e-05	3.14182e-05	4.05118e-05	4.93952e-05	2.82339e-05	2.15935e-05	2.97901e-05	3.11723e-05	2.23187e-05	2.38154e-05	1.8269e-05	4.66967e-05	2.43962e-05	2.79847e-05	4.18815e-05	32	1	1	74.5	5.9	5.9	41.221	0	79.367	62829000	55	tr|A0A1D5WU85|A0A1D5WU85_WHEAT Uncharacterized protein OS=Triticum aestivum PE=4 SV=1;tr|A0A077RW30|A0A077RW30_WHEAT Cysteine synthase OS=Triticum aestivum GN=TRAES_3BF067800160CFD_c1 PE=3 SV=1;tr|A0A1D5VZQ6|A0A1D5VZQ6_WHEAT Uncharacterized protein OS=Trit
full	P38076	K01738;K01697	GO:0004124;GO:0004122	cysteine synthase A;MONBRDRAFT_14886;O-acetylserine (thiol) lyase isoform C;cystathionine beta-synthase;O-acetylserine (Thiol)-lyase/cysteine synthase;O-acetylserine (thiol) lyase B;O-acetylserine (thiol) lyase (OAS-TL) isoform A1;cysteine synthase, putative, expressed	22.0249	50.7525	3.22771	0.0475029	0.00078044	0.000958744	0.00135443	0.00247026	0.00114108	0.00186025	0.00203579	0.00204722	0.00235001	0.00195384	0.0018018	0.00222737	0.00224722	0.00171014	0.00212135	0.00214584	0.00241411	0.00184156	0.0023049	0.00187144	31	30	5	82.8	79.7	20	34.114	0	323.31	4554800000	629	sp|P38076|CYSK_WHEAT Cysteine synthase OS=Triticum aestivum GN=CYS1 PE=2 SV=1;tr|A0A1D5YTX8|A0A1D5YTX8_WHEAT Uncharacterized protein OS=Triticum aestivum PE=4 SV=1;tr|A0A1D5YTX7|A0A1D5YTX7_WHEAT Uncharacterized protein OS=Triticum aestivum PE=4 SV=1;tr|A0A
full	A0A1D5ZEQ1	K01011	GO:0004792;GO:0016784	mercaptopyruvate sulfurtransferase 1;thiosulfate/3-mercaptopyruvate sulfurtransferase;Thiosulfate sulfurtransferase;rhodanese-like domain containing protein, putative, expressed	-17.0959	-14.656	-20.707	0.0604616	4.64055e-05	4.26901e-05	6.52952e-05	5.75099e-05	5.07033e-05	4.80043e-05	3.15056e-05	3.10976e-05	2.7276e-05	3.95496e-05	3.90648e-05	4.67372e-05	5.72677e-05	3.66656e-05	4.43815e-05	3.94726e-05	3.14759e-05	2.08406e-05	2.83248e-05	2.05782e-05	8	8	2	44.6	44.6	9.6	35.905	0	103.25	61875000	66	tr|A0A1D5ZEQ1|A0A1D5ZEQ1_WHEAT Uncharacterized protein OS=Triticum aestivum PE=4 SV=1;tr|A0A1D5ZEQ0|A0A1D5ZEQ0_WHEAT Uncharacterized protein OS=Triticum aestivum PE=4 SV=1;tr|A0A1D6A1U5|A0A1D6A1U5_WHEAT Uncharacterized protein OS=Triticum aestivum PE=4 SV=
full	W5B985	K04802	GO:0030896;GO:0000077;GO:0030337;GO:0006275;GO:0003677;GO:0006281;GO:0005634	MONBRDRAFT_37444;proliferating cell nuclear antigen;proliferating cellular nuclear antigen 1;Proliferating cell nuclear antigen homolog;proliferating cell nuclear antigen 2;SPBC16D10.09;PCNA - Putative DNA replicative polymerase clamp, expressed	-2.79334	-14.1385	60.1926	0.827767	9.293e-05	9.0222e-05	0.000110999	0.000133247	0.000100422	9.55141e-06	2.6246e-05	2.28694e-05	2.64764e-05	9.92876e-06	9.4921e-05	7.72207e-05	0.000105406	9.60613e-05	7.95847e-05	1.11852e-05	2.91535e-05	7.95877e-06	7.50647e-05	2.89362e-05	8	8	8	43.7	43.7	43.7	29.172	0	91.551	68829000	40	tr|W5B985|W5B985_WHEAT Proliferating cell nuclear antigen OS=Triticum aestivum PE=3 SV=1;tr|A0A1D5UMN9|A0A1D5UMN9_WHEAT Uncharacterized protein OS=Triticum aestivum PE=4 SV=1;tr|A0A1D5U388|A0A1D5U388_WHEAT Uncharacterized protein OS=Triticum aestivum PE=4
full	A0A077RVD7	K07466	NA	Nucleic acid-binding, OB-fold-like protein;DNA-binding protein-related, putative, expressed	10.3588	17.7815	4.95731	0.324588	0.000151546	0.000145361	0.00026816	0.000295583	0.000179843	0.000282982	0.000364353	0.000261715	0.000304109	0.000216656	0.000191066	0.000258833	0.000329871	0.000230237	0.000215501	0.000277557	0.000377105	0.000293634	0.000293986	0.000258414	8	8	7	51	51	45.5	15.415	0	39.501	558980000	84	tr|A0A077RVD7|A0A077RVD7_WHEAT Uncharacterized protein OS=Triticum aestivum GN=TRAES_3BF062500090CFD_c1 PE=4 SV=1
full	W5C8N6	K02991	GO:0006412;GO:0005840;GO:0005622;GO:0003735;GO:0022627;GO:0016788	MONBRDRAFT_37247;Ribosomal protein S6e;Ribosomal protein S6, component of cytosolic 80S ribosome and 40S small subunit;small subunit ribosomal protein S6e;40S ribosomal protein S6, putative, expressed;ribosomal protein S6;GDSL-like Lipase/Acylhydrolase superfamily protein	37.6889	17.313	53.38	0.0316265	2.62823e-05	2.25045e-05	4.71094e-05	6.32575e-05	2.25895e-05	5.43417e-05	4.58854e-05	5.09535e-05	4.75717e-05	3.72554e-05	4.70383e-05	6.0608e-05	4.10357e-05	3.9086e-05	2.54404e-05	6.18368e-05	9.90003e-05	7.93537e-05	7.32016e-05	4.85963e-05	11	11	11	40	40	40	28.456	0	56.805	105270000	64	tr|W5C8N6|W5C8N6_WHEAT 40S ribosomal protein S6 OS=Triticum aestivum PE=3 SV=1;tr|A0A1D5TMA4|A0A1D5TMA4_WHEAT Uncharacterized protein OS=Triticum aestivum PE=4 SV=1;tr|A0A1D5UUQ9|A0A1D5UUQ9_WHEAT Uncharacterized protein OS=Triticum aestivum PE=4 SV=1;tr|A0
full	W5A2Z0	K03259	GO:0006413;GO:0005737;GO:0003743;GO:0003723	Eukaryotic initiation factor 4E protein;eukaryotic translation initiation factor, putative, expressed;eukaryotic translation initiation factor 4E;translation initiation factor 4E	10.7404	7.785	16.5331	0.381941	1.76169e-05	2.18138e-05	2.85829e-05	3.56015e-05	2.32517e-05	1.62411e-05	1.01936e-05	1.00199e-05	1.54544e-05	1.28193e-05	2.09295e-05	2.56647e-05	3.71237e-05	2.52557e-05	2.77698e-05	1.73016e-05	1.80159e-05	9.61098e-06	1.35389e-05	1.69625e-05	3	3	3	22.5	22.5	22.5	23.492	0	25.919	30803000	30	tr|W5A2Z0|W5A2Z0_WHEAT Uncharacterized protein OS=Triticum aestivum PE=3 SV=1;sp|Q03389|IF4E2_WHEAT Eukaryotic translation initiation factor isoform 4E-2 OS=Triticum aestivum PE=1 SV=1;tr|A0A0C4BIN3|A0A0C4BIN3_WHEAT Uncharacterized protein OS=Triticum aest
full	A0A1D5YQ85	K12194	GO:0007034	charged multivesicular body protein 4;SNF7 family protein;Subunit of the ESCRT-III complex, SNF homolog;SPAC1142.07c;SNF7 domain containing protein, putative, expressed	-0.425441	-7.89765	7.36856	0.964049	1.41717e-05	1.42414e-05	1.55533e-05	1.98362e-05	1.87505e-05	1.34375e-05	1.84273e-05	1.40121e-05	1.92815e-05	1.39864e-05	1.13975e-05	1.65477e-05	2.07565e-05	1.50055e-05	1.23263e-05	1.16108e-05	2.23049e-05	1.94283e-05	1.6364e-05	1.52687e-05	4	3	3	32.1	26.6	26.6	20.329	0	21.002	25067000	19	tr|A0A1D5YQ85|A0A1D5YQ85_WHEAT Uncharacterized protein OS=Triticum aestivum PE=4 SV=1;tr|A0A1D5ZUQ2|A0A1D5ZUQ2_WHEAT Uncharacterized protein OS=Triticum aestivum PE=4 SV=1;tr|A0A1D5Z009|A0A1D5Z009_WHEAT Uncharacterized protein OS=Triticum aestivum PE=4 SV=
full	A0A1D5XVC0	K15979	GO:0035194;GO:0003712	Transcriptional coactivator-like protein;staphylococcal nuclease domain-containing protein 1;TUDOR-SN protein 1;TUDOR protein with multiple SNc domains, putative, expressed	114.308	99.9252	135.131	6.47767e-07	2.33133e-05	2.07459e-05	2.61953e-05	3.95793e-05	2.28324e-05	1.27748e-05	2.00564e-05	1.84927e-05	2.20739e-05	1.82399e-05	4.37707e-05	5.39364e-05	6.45009e-05	5.27752e-05	5.02502e-05	4.86939e-05	5.49691e-05	3.11649e-05	4.25513e-05	3.80893e-05	10	10	10	14.4	14.4	14.4	97.727	0	60.905	62083000	58	tr|A0A1D5XVC0|A0A1D5XVC0_WHEAT Uncharacterized protein OS=Triticum aestivum PE=4 SV=1;tr|W5EB84|W5EB84_WHEAT Uncharacterized protein OS=Triticum aestivum PE=4 SV=1;tr|A0A1D5Y5E1|A0A1D5Y5E1_WHEAT Uncharacterized protein OS=Triticum aestivum PE=4 SV=1;tr|A0A
full	A0A1D5UJT9	K09458;K11609;K00667	GO:0033817;GO:0004321	3-oxoacyl-[acyl-carrier-protein] synthase II;3-ketoacyl-acyl carrier protein synthase I;3-ketoacyl-CoA-synthase;beta-ketoacyl ACP synthase [EC:2.3.1.-];SPAC4A8.11c;fatty acid synthase subunit alpha, fungi type;3-oxoacyl-synthase, putative, expressed	7.55591	27.0149	3.54903	0.0608472	7.61459e-05	4.24105e-05	7.71657e-05	6.51352e-05	5.79028e-05	0.000284252	0.000305056	0.00032166	0.000324993	0.000312072	6.6981e-05	9.40738e-05	8.26121e-05	8.3161e-05	7.80451e-05	0.000303811	0.000308632	0.000352595	0.000308973	0.000328961	19	19	2	56.6	56.6	6.5	49.185	0	323.31	566300000	188	tr|A0A1D5UJT9|A0A1D5UJT9_WHEAT Uncharacterized protein OS=Triticum aestivum PE=4 SV=1
full	A0A1D5SSP4	K10780;K00059	GO:0016491;GO:0008152	enoyl-[acyl-carrier protein] reductase III;NAD(P)-binding Rossmann-fold superfamily protein;versicolorin reductase, putative, expressed	4.57814	-6.92427	18.1695	0.652813	5.35644e-05	5.5731e-05	9.38012e-05	6.71275e-05	6.87996e-05	4.71587e-05	4.77067e-05	5.13943e-05	6.31712e-05	7.74864e-05	4.54239e-05	6.93576e-05	7.20377e-05	5.40059e-05	7.47237e-05	4.90212e-05	7.32761e-05	6.44073e-05	6.51054e-05	8.72388e-05	9	9	2	52.8	52.8	14.4	26.968	0	160.08	151550000	102	tr|A0A1D5SSP4|A0A1D5SSP4_WHEAT Uncharacterized protein OS=Triticum aestivum PE=4 SV=1
full	A0A1D5UU63	K00059	GO:0004316;GO:0005515	3-oxoacyl-[acyl-carrier protein] reductase;NAD(P)-binding Rossmann-fold superfamily protein;3-oxoacyl-reductase, chloroplast precursor, putative, expressed;global transcription factor group E8	-8.55936	-3.80184	-14.6378	0.259481	3.02347e-05	3.47398e-05	3.98087e-05	3.46071e-05	4.16802e-05	2.89609e-05	3.63791e-05	2.71363e-05	2.50829e-05	2.4162e-05	3.64627e-05	3.14478e-05	4.1256e-05	2.6262e-05	3.87581e-05	1.68459e-05	3.14091e-05	2.6799e-05	2.08587e-05	2.50636e-05	5	5	5	22.9	22.9	22.9	29.885	0	16.073	59697000	40	tr|A0A1D5UU63|A0A1D5UU63_WHEAT Uncharacterized protein OS=Triticum aestivum PE=4 SV=1;tr|A0A1D5UU64|A0A1D5UU64_WHEAT Uncharacterized protein OS=Triticum aestivum PE=4 SV=1;tr|A0A1D5TUC1|A0A1D5TUC1_WHEAT Uncharacterized protein OS=Triticum aestivum PE=4 SV=
full	A0A1D5Z1J9	K00208;K11611	GO:0004318;GO:0004319;GO:0016491;GO:0008152	NAD(P)-binding Rossmann-fold superfamily protein;enoyl-[acyl-carrier protein] reductase I;enoyl ACP reductase;enoyl-acyl-carrier-protein reductase NADH, chloroplast precursor, expressed	13.7182	13.9776	13.3094	0.0625414	8.16287e-05	7.00054e-05	0.000106354	0.000103012	8.68458e-05	5.4921e-05	5.49263e-05	5.74486e-05	6.29559e-05	5.40817e-05	8.5363e-05	0.000114595	0.000105196	9.37293e-05	0.000111561	5.19041e-05	7.80761e-05	6.8729e-05	6.73833e-05	5.60842e-05	11	11	0	45.6	45.6	0	38.526	0	140.4	120300000	103	tr|A0A1D5Z1J9|A0A1D5Z1J9_WHEAT Uncharacterized protein OS=Triticum aestivum PE=4 SV=1;tr|W5FZ49|W5FZ49_WHEAT Uncharacterized protein OS=Triticum aestivum PE=4 SV=1;tr|A0A1D5Z1K0|A0A1D5Z1K0_WHEAT Uncharacterized protein OS=Triticum aestivum PE=4 SV=1
full	W5E0L9	K00645	GO:0004314	[acyl-carrier-protein] S-malonyltransferase;catalytics;transferases;[acyl-carrier-protein] S-malonyltransferases;binding;malonyl CoA-acyl carrier protein transacylase, mitochondrial precursor, putative, expressed	-22.9469	-21.5047	-24.0962	0.00290438	3.17997e-05	3.28523e-05	3.02576e-05	3.58274e-05	2.95816e-05	3.26758e-05	4.91188e-05	3.92653e-05	3.58639e-05	4.42648e-05	2.56262e-05	2.03974e-05	2.95007e-05	2.19795e-05	2.83387e-05	2.34462e-05	2.60077e-05	2.75799e-05	3.8893e-05	3.6783e-05	8	8	8	35.9	35.9	35.9	39.85	0	323.31	70333000	69	tr|W5E0L9|W5E0L9_WHEAT Uncharacterized protein OS=Triticum aestivum PE=4 SV=1;tr|W5EK41|W5EK41_WHEAT Uncharacterized protein OS=Triticum aestivum PE=4 SV=1;tr|W5E734|W5E734_WHEAT Uncharacterized protein OS=Triticum aestivum PE=4 SV=1;tr|A0A1D5Y1E1|A0A1D5Y1
full	A0A1D5Z8U3	K00626;K00632	GO:0003985;GO:0016747;GO:0008152	acetyl-CoA C-acetyltransferase;MONBRDRAFT_32674;acetoacetyl-CoA thiolase 2;Thiolase family protein;SPBC215.09c;acetyl-CoA acetyltransferase, cytosolic, putative, expressed	60.1001	78.6649	49.6303	0.000131873	3.43693e-05	3.17316e-05	3.20452e-05	4.76564e-05	3.51861e-05	5.62932e-05	5.25489e-05	6.10566e-05	7.79063e-05	7.31198e-05	6.16991e-05	9.11094e-05	6.11663e-05	6.18035e-05	4.75847e-05	7.39693e-05	0.000118424	8.3593e-05	9.81838e-05	0.00010603	12	12	1	43.7	43.7	2.5	40.849	0	164.79	166310000	130	tr|A0A1D5Z8U3|A0A1D5Z8U3_WHEAT Uncharacterized protein OS=Triticum aestivum PE=4 SV=1;tr|A0A1D5Z8U2|A0A1D5Z8U2_WHEAT Uncharacterized protein OS=Triticum aestivum PE=4 SV=1;tr|A0A1D5Z8U4|A0A1D5Z8U4_WHEAT Uncharacterized protein OS=Triticum aestivum PE=4 SV=
full	D2KZ12	K07513;K00632;K00626;K07509;K07508	GO:0016747;GO:0008152;GO:0003985;GO:0003988	MONBRDRAFT_36727;peroxisomal 3-ketoacyl-CoA thiolase 3;acetyl-CoA C-acetyltransferase;Acetyl-CoA acyltransferase;acetyl-CoA acyltransferase;3-ketoacyl-CoA thiolase, peroxisomal precursor, putative, expressed;peroxisomal 3-keto-acyl-CoA thiolase 2;acetyl-CoA acyltransferase 2	95.518	130.401	75.4567	0.000125748	0.000113108	0.00012825	0.000197475	0.000323256	0.000147016	0.000378662	0.000294875	0.000256224	0.000355736	0.00029529	0.000324699	0.000711448	0.000383487	0.000439551	0.000235403	0.000529805	0.000521139	0.000538815	0.000646655	0.000537182	25	25	5	57.1	57.1	15	47.925	0	323.31	969820000	344	tr|D2KZ12|D2KZ12_WHEAT 3-ketoacyl-CoA thiolase-like protein OS=Triticum aestivum GN=TaSAG8 PE=2 SV=1
full	A0A1D6AK13	K07513;K00632;K00626;K07508	GO:0016747;GO:0008152;GO:0003985;GO:0003988	MONBRDRAFT_36727;peroxisomal 3-ketoacyl-CoA thiolase 3;acetyl-CoA C-acetyltransferase;Acetyl-CoA acyltransferase;acetyl-CoA acyltransferase;3-ketoacyl-CoA thiolase, peroxisomal precursor, putative, expressed;peroxisomal 3-keto-acyl-CoA thiolase 2;acetyl-CoA acyltransferase 2	74.6742	116.059	42.5576	0.00496712	3.58206e-05	3.3219e-05	3.77026e-05	8.10735e-05	3.36191e-05	7.3029e-05	5.18991e-05	3.43465e-05	5.89435e-05	6.71213e-05	7.67688e-05	0.000166299	9.25723e-05	9.24165e-05	5.03743e-05	0.0001044	6.65416e-05	8.04646e-05	7.54795e-05	7.98875e-05	25	5	5	57	15	15	47.901	0	29.777	133470000	57	tr|A0A1D6AK13|A0A1D6AK13_WHEAT Uncharacterized protein OS=Triticum aestivum PE=4 SV=1
full	A0A1D5WE86	K05768	GO:0007010;GO:0003779;GO:0051017	villin 4;villin-like 1;villin, putative	12.1408	5.20294	21.9822	0.387258	1.32875e-05	1.39767e-05	1.80293e-05	1.99633e-05	1.78426e-05	6.62879e-06	9.76221e-06	1.4018e-05	1.32198e-05	1.49526e-05	1.62469e-05	2.7125e-05	1.82988e-05	1.68727e-05	8.87955e-06	8.46668e-06	1.71759e-05	1.61193e-05	1.61451e-05	1.35518e-05	10	10	9	12.2	12.2	10.7	108.79	0	53.954	28307000	55	tr|A0A1D5WE86|A0A1D5WE86_WHEAT Uncharacterized protein OS=Triticum aestivum PE=4 SV=1;tr|A0A1D5WE85|A0A1D5WE85_WHEAT Uncharacterized protein OS=Triticum aestivum PE=4 SV=1;tr|A0A1D5VTC0|A0A1D5VTC0_WHEAT Uncharacterized protein OS=Triticum aestivum PE=4 SV=
full	A0A1D5S5X1	K13162	GO:0003723	RNA-binding KH domain-containing protein;KH domain containing protein, putative, expressed	-1.65736	-9.57853	5.53259	0.806662	3.74173e-05	2.69768e-05	3.97426e-05	4.75856e-05	4.19758e-05	4.8212e-05	4.39548e-05	3.8734e-05	3.82028e-05	4.42933e-05	3.2449e-05	4.27895e-05	3.45903e-05	3.57567e-05	2.95591e-05	4.11563e-05	5.50036e-05	4.6316e-05	4.62311e-05	3.64964e-05	11	11	11	29	29	29	47.933	0	34.725	99224000	69	tr|A0A1D5S5X1|A0A1D5S5X1_WHEAT Uncharacterized protein OS=Triticum aestivum PE=4 SV=1;tr|A0A1D5SY10|A0A1D5SY10_WHEAT Uncharacterized protein OS=Triticum aestivum PE=4 SV=1;tr|A0A1D5SY08|A0A1D5SY08_WHEAT Uncharacterized protein OS=Triticum aestivum PE=4 SV=
full	B6UZ79	K00522	GO:0008199;GO:0006879;GO:0006826	ferritin 4;ferritin 2	100.853	70.1095	117.361	8.68566e-05	4.11421e-05	6.36273e-05	6.65481e-05	8.32309e-05	5.14812e-05	0.000108754	0.00013103	0.000129353	0.000106505	9.42683e-05	7.72373e-05	0.000158353	0.000110036	9.90624e-05	7.58968e-05	0.00019475	0.000173769	0.000271702	0.000265002	0.000333539	14	14	2	54.9	54.9	12.2	27.953	0	73.122	365660000	160	tr|B6UZ79|B6UZ79_WHEAT Ferritin OS=Triticum aestivum PE=2 SV=1;tr|W5FI94|W5FI94_WHEAT Ferritin OS=Triticum aestivum PE=3 SV=1;tr|A0A1D5ZAK3|A0A1D5ZAK3_WHEAT Uncharacterized protein OS=Triticum aestivum PE=4 SV=1
full	W5I1K0	K05279;K13066	GO:0008171;GO:0046983	O-methyltransferase family protein;O-methyltransferase 1	241.542	198.152	308.415	1.43218e-05	1.05455e-05	1.02299e-05	1.00129e-05	5.18533e-05	1.05132e-05	1.0849e-05	1.50615e-05	8.71245e-06	1.28649e-05	1.29537e-05	5.35406e-05	5.94596e-05	5.57456e-05	5.29077e-05	5.60893e-05	2.61966e-05	3.23677e-05	5.54869e-05	7.1435e-05	6.1366e-05	8	8	8	32.2	32.2	32.2	38.727	0	296.75	64321000	48	tr|W5I1K0|W5I1K0_WHEAT Uncharacterized protein OS=Triticum aestivum PE=3 SV=1;sp|Q84N28|FOMT1_WHEAT Flavone O-methyltransferase 1 OS=Triticum aestivum GN=OMT1 PE=1 SV=1;tr|A0A1D6SDY5|A0A1D6SDY5_WHEAT Uncharacterized protein OS=Triticum aestivum PE=4 SV=1;t
full	A0A1D5UMA1	K08695	GO:0050662;GO:0003824	NAD(P)-binding Rossmann-fold superfamily protein;leucoanthocyanidin reductase, putative, expressed	17.601	37.9395	13.7682	0.474562	1.00697e-05	1.08446e-05	2.28132e-05	2.23274e-05	1.35974e-05	3.72928e-05	7.58603e-05	9.71868e-05	9.48791e-05	0.000117445	3.5654e-05	1.5911e-05	1.58699e-05	1.27716e-05	2.96655e-05	3.79115e-05	9.65175e-05	0.000118045	0.000152414	7.59686e-05	10	10	2	45.5	45.5	10	36.591	0	101.07	155000000	84	tr|A0A1D5UMA1|A0A1D5UMA1_WHEAT Uncharacterized protein OS=Triticum aestivum PE=4 SV=1;tr|A0A1D5UMA2|A0A1D5UMA2_WHEAT Uncharacterized protein OS=Triticum aestivum PE=4 SV=1;tr|A0A1D5TUU1|A0A1D5TUU1_WHEAT Uncharacterized protein OS=Triticum aestivum PE=4 SV=
full	W5BK55	K01307	GO:0055114;GO:0016491;GO:0016787;GO:0006541;GO:0008242;GO:0003824	FAD/NAD(P)-binding oxidoreductase;fruit protein PKIWI502, putative, expressed;gamma-glutamyl hydrolase 3	-32.0531	-38.3819	-26.1758	0.000743201	5.81642e-05	4.30055e-05	6.24921e-05	4.85834e-05	5.89205e-05	5.05147e-05	7.15835e-05	4.15685e-05	5.56161e-05	7.2711e-05	1.75948e-05	3.79051e-05	4.49476e-05	3.77448e-05	2.88948e-05	4.58016e-05	4.42553e-05	3.58199e-05	4.60809e-05	4.36044e-05	11	5	4	58.7	25.9	16.1	30.155	0	25.466	124880000	52	tr|W5BK55|W5BK55_WHEAT Uncharacterized protein OS=Triticum aestivum PE=4 SV=1
full	A0A1D5V2T4	K01307	GO:0055114;GO:0016491;GO:0016787;GO:0006541;GO:0008242;GO:0003824	FAD/NAD(P)-binding oxidoreductase;fruit protein PKIWI502, putative, expressed;gamma-glutamyl hydrolase 3	-18.4004	-12.8875	-21.5026	0.0822928	0.000250657	0.000341295	0.00038003	0.000371758	0.000317955	0.000617177	0.000757416	0.00040576	0.000535414	0.000637243	0.000309689	0.000313308	0.000353713	0.00020307	0.000267764	0.000443602	0.000389794	0.000326223	0.000468211	0.000690206	11	11	2	59	59	14.1	30.524	0	130.86	1086900000	199	tr|A0A1D5V2T4|A0A1D5V2T4_WHEAT Uncharacterized protein OS=Triticum aestivum PE=4 SV=1;tr|W5C4R5|W5C4R5_WHEAT Uncharacterized protein OS=Triticum aestivum PE=4 SV=1
full	A0A1D6CMK5	K01840;K03431	GO:0004615;GO:0008966;GO:0016868;GO:0005975	phosphomannomutase;phosphoglucosamine mutase;phosphoglucomutase, putative / glucose phosphomutase, putative;expressed protein	72.8641	74.1397	70.2102	0.000142163	5.49126e-05	4.01306e-05	7.85838e-05	0.000114454	6.566e-05	3.27782e-05	2.85894e-05	3.53974e-05	3.7048e-05	3.62161e-05	0.00011108	0.000131552	0.000104415	0.000116592	0.000152364	5.34431e-05	5.74898e-05	5.64099e-05	6.1018e-05	6.10461e-05	17	17	2	39.7	39.7	7.2	67.307	0	121.53	99800000	107	tr|A0A1D6CMK5|A0A1D6CMK5_WHEAT Uncharacterized protein OS=Triticum aestivum PE=4 SV=1;tr|A0A1D6C9I3|A0A1D6C9I3_WHEAT Uncharacterized protein OS=Triticum aestivum PE=4 SV=1;tr|A0A1D6CMK6|A0A1D6CMK6_WHEAT Uncharacterized protein OS=Triticum aestivum PE=4 SV=
full	A0A1D5S3M7	K01103	GO:0005524;GO:0006003;GO:0003824;GO:2001070;GO:0006000;GO:0003873;GO:0008270;GO:0005515	fructose-2,6-bisphosphatase;Fructose-2,6-bisphosphate 2-phosphatase/6-phosphofructo-2-kinase;6PF-2-K/Fru-2,6-P2ASE liver isozyme, putative, expressed	-22.1696	-29.076	-11.8271	0.000183577	0.000464214	0.000369326	0.000449342	0.000423503	0.000434369	0.000293316	0.000240258	0.000248719	0.000303359	0.000343877	0.000276975	0.000263592	0.000335221	0.000311706	0.000330815	0.000260408	0.000230466	0.000216703	0.000307343	0.000245537	21	21	19	41.2	41.2	38.6	83.797	0	202.25	672800000	204	tr|A0A1D5S3M7|A0A1D5S3M7_WHEAT Uncharacterized protein OS=Triticum aestivum PE=4 SV=1;tr|W5AM16|W5AM16_WHEAT Uncharacterized protein OS=Triticum aestivum PE=4 SV=1;tr|A0A1D5T367|A0A1D5T367_WHEAT Uncharacterized protein OS=Triticum aestivum PE=4 SV=1;tr|A0A
full	W5FIG3	K17195;K01783	GO:0034700;GO:0004750;GO:0016857;GO:0005975	D-allulose-6-phosphate 3-epimerase [EC:5.1.3.-];ribulose-phosphate 3-epimerase;SPAC31G5.05c;Aldolase-type TIM barrel family protein;ribulose-phosphate 3-epimerase, putative, expressed	52.0679	41.4144	73.1669	0.0332386	3.41076e-05	4.40749e-05	3.52299e-05	9.25619e-05	3.35605e-05	2.40621e-05	2.68434e-05	1.7584e-05	3.02922e-05	2.2166e-05	6.15081e-05	9.29146e-05	6.85597e-05	7.34858e-05	4.22687e-05	3.44024e-05	2.45914e-05	5.67528e-05	3.01993e-05	6.34954e-05	5	5	5	38.3	38.3	38.3	24.376	0	82.948	79944000	51	tr|W5FIG3|W5FIG3_WHEAT Ribulose-phosphate 3-epimerase OS=Triticum aestivum PE=3 SV=1;tr|W5FW69|W5FW69_WHEAT Ribulose-phosphate 3-epimerase OS=Triticum aestivum PE=3 SV=1;tr|A0A1D5YIT7|A0A1D5YIT7_WHEAT Uncharacterized protein OS=Triticum aestivum PE=4 SV=1
full	A0A1D5WD22	K00847	GO:0008865	fructokinase;pfkB-like carbohydrate kinase family protein;kinase, pfkB family, putative, expressed	16.6051	28.6252	8.93944	0.171574	2.06766e-05	1.64474e-05	3.11409e-05	3.60735e-05	2.27373e-05	3.03088e-05	3.12495e-05	3.36635e-05	6.19283e-05	4.211e-05	2.79016e-05	3.47305e-05	3.32061e-05	3.09945e-05	3.66186e-05	3.94568e-05	4.72967e-05	3.9746e-05	5.22674e-05	3.83059e-05	8	7	7	31.3	28.5	28.5	34.727	0	243.33	86060000	57	tr|A0A1D5WD22|A0A1D5WD22_WHEAT Uncharacterized protein OS=Triticum aestivum PE=4 SV=1;tr|A0A077S6B3|A0A077S6B3_WHEAT Uncharacterized protein OS=Triticum aestivum GN=TRAES_3BF078000040CFD_c1 PE=4 SV=1;tr|A0A1D6RCT7|A0A1D6RCT7_WHEAT Uncharacterized protein O
full	A0A1D6CWL0	K00847	GO:0008865	fructokinase;pfkB-like carbohydrate kinase family protein;kinase, pfkB family, putative, expressed	3.5644	-5.04183	6.47048	0.615225	0.000123001	0.000107897	0.000108177	0.000193686	0.000109063	0.000448883	0.000355824	0.000412474	0.000350647	0.000332913	0.000124374	0.000117459	0.000121872	0.000123774	0.000121986	0.00048738	0.00041076	0.000357012	0.000379919	0.000388657	20	20	1	58.3	58.3	6.2	40.61	0	193.64	745520000	218	tr|A0A1D6CWL0|A0A1D6CWL0_WHEAT Uncharacterized protein OS=Triticum aestivum PE=4 SV=1;tr|A0A1D6BSU4|A0A1D6BSU4_WHEAT Uncharacterized protein OS=Triticum aestivum PE=4 SV=1;tr|A0A1D6CWL1|A0A1D6CWL1_WHEAT Uncharacterized protein OS=Triticum aestivum PE=4 SV=
full	W5AIS4	K07407;K01204;K01189	GO:0008456;GO:0005975;GO:0004557;GO:0051082;GO:0016272;GO:0006457;GO:0055114;GO:0009916	MONBRDRAFT_34585;alpha-galactosidase 2;alpha-galactosidase 1;alpha-N-acetylgalactosaminidase;SPAC869.07c;alpha-galactosidase precursor, putative, expressed;alpha-galactosidase	31.6492	65.939	3.84816	0.0520605	3.44512e-05	2.92952e-05	5.24183e-05	5.7402e-05	3.94412e-05	9.3387e-05	5.32643e-05	3.44166e-05	4.96953e-05	3.19604e-05	6.77001e-05	9.21322e-05	5.04818e-05	7.49027e-05	6.82463e-05	5.88312e-05	4.94346e-05	4.61083e-05	6.46548e-05	5.38048e-05	14	14	4	44.8	44.8	21.2	38.855	0	199.22	113700000	51	tr|W5AIS4|W5AIS4_WHEAT Alpha-galactosidase OS=Triticum aestivum PE=3 SV=1;tr|A0A1D5STE4|A0A1D5STE4_WHEAT Uncharacterized protein OS=Triticum aestivum PE=4 SV=1;tr|A0A1D5SBP9|A0A1D5SBP9_WHEAT Uncharacterized protein OS=Triticum aestivum PE=4 SV=1;tr|A0A1D5R
full	A0A1D5RTW9	K07407;K01204	GO:0008456;GO:0006470;GO:0004725	MONBRDRAFT_34585;alpha-galactosidase 2;SPAC869.07c;alpha-galactosidase 1;alpha-N-acetylgalactosaminidase;alpha-galactosidase precursor, putative, expressed	23.8957	48.1879	10.8856	0.124655	3.40415e-05	2.04636e-05	4.5481e-05	5.96202e-05	2.46127e-05	5.84554e-05	7.73067e-05	7.11568e-05	8.2806e-05	5.42465e-05	3.99511e-05	7.33663e-05	6.72045e-05	4.9913e-05	4.25553e-05	8.61019e-05	0.000111607	6.40743e-05	7.23147e-05	4.73167e-05	13	12	1	35.2	32.5	4.1	45.411	0	162.04	130120000	95	tr|A0A1D5RTW9|A0A1D5RTW9_WHEAT Uncharacterized protein OS=Triticum aestivum PE=4 SV=1
full	A0A1D6CZE8	K00432	GO:0055114;GO:0016491;GO:0016209;GO:0006979;GO:0004602	glutathione peroxidase 7;glutathione peroxidase, putative, expressed	13.4122	-8.84399	19.8864	0.412352	5.96367e-05	2.31282e-05	2.22066e-05	3.28646e-05	5.34693e-05	0.000105377	7.39546e-05	0.000152414	0.000165178	0.000160721	2.33496e-05	3.55153e-05	3.39661e-05	2.06907e-05	6.08646e-05	0.00012869	0.000166218	0.000220708	0.000126055	0.000146755	10	10	9	51.7	51.7	48.3	25.025	0	43.54	276680000	112	tr|A0A1D6CZE8|A0A1D6CZE8_WHEAT Uncharacterized protein OS=Triticum aestivum PE=4 SV=1;tr|A0A1D6BVG7|A0A1D6BVG7_WHEAT Uncharacterized protein OS=Triticum aestivum PE=4 SV=1;tr|A0A1D6CIU7|A0A1D6CIU7_WHEAT Uncharacterized protein OS=Triticum aestivum PE=4 SV=
full	A0A1D6D8Y9	K05361	GO:0047066	phospholipid-hydroperoxide glutathione peroxidase	35.8189	52.6348	21.7624	0.00337176	0.000101609	9.16582e-05	9.35729e-05	0.00010487	7.31829e-05	0.000133053	0.000105716	8.87009e-05	0.000107977	0.000120705	0.000140327	0.000167383	0.000115904	0.000184596	0.000101378	0.000157387	0.00010049	0.000157211	0.00014361	0.000118487	11	7	0	45.6	34.2	0	25.794	0	28.359	274900000	111	tr|A0A1D6D8Y9|A0A1D6D8Y9_WHEAT Uncharacterized protein OS=Triticum aestivum PE=4 SV=1
full	A0A1D6B557	K01255	GO:0006508;GO:0005622;GO:0004177	leucyl aminopeptidase;Cytosol aminopeptidase family protein;leucine aminopeptidase, chloroplast precursor, putative, expressed	81.0392	110.751	75.2712	0.02245	2.16026e-05	2.37819e-05	2.72814e-05	3.70713e-05	1.91994e-05	0.000144393	0.00010905	0.000125275	0.000164679	0.000120782	4.13924e-05	8.21661e-05	5.29585e-05	7.73767e-05	1.78421e-05	0.000189787	0.00021768	0.000263912	0.000393758	9.89754e-05	32	8	5	56.6	20.5	12.6	65.807	0	235.83	341100000	77	tr|A0A1D6B557|A0A1D6B557_WHEAT Uncharacterized protein OS=Triticum aestivum PE=4 SV=1
full	A0A1D6S9G7	K01255	GO:0006508;GO:0005622;GO:0004177	leucyl aminopeptidase;Cytosol aminopeptidase family protein;leucine aminopeptidase, chloroplast precursor, putative, expressed	26.6758	27.4554	24.6929	0.0487451	0.00101289	0.000948844	0.00151005	0.00181931	0.00125863	0.000454881	0.000634767	0.000524131	0.000529705	0.000431557	0.0012301	0.00207969	0.00189457	0.00153778	0.00160585	0.000643231	0.000776485	0.000596735	0.000735305	0.000459137	32	32	3	62	62	10.8	61.426	0	323.31	1812900000	407	tr|A0A1D6S9G7|A0A1D6S9G7_WHEAT Uncharacterized protein OS=Triticum aestivum PE=4 SV=1
full	A0A1D6CW84	K00799;K05025;K05022	GO:0005515;GO:0005247	dehydroascorbate reductase 2;dehydroascorbate reductase 1;glutathione S-transferase, N-terminal domain containing protein, expressed;chloride intracellular channel protein 5;chloride intracellular channel protein 2	-8.06388	-5.20212	-8.98261	0.284029	0.000355377	0.000290208	0.000309576	0.000388984	0.000369456	0.000982791	0.00125345	0.00101563	0.00098947	0.00109637	0.000236197	0.000323751	0.0004665	0.000231912	0.000366098	0.000698244	0.000957416	0.00114059	0.00107256	0.000989421	18	18	1	76	76	3.8	28.911	0	323.31	1955700000	341	tr|A0A1D6CW84|A0A1D6CW84_WHEAT Uncharacterized protein OS=Triticum aestivum PE=4 SV=1
full	A0A1D5SM29	K00799	GO:0005515;GO:0004364	glutathione S-transferase F3;glutathione S-transferase;Glutathione S-transferase family protein;glutathione S-transferase, putative, expressed	34.787	51.8625	20.8788	0.0253772	3.81047e-05	5.03581e-05	4.51475e-05	6.61094e-05	4.59157e-05	5.33557e-05	4.76317e-05	3.94872e-05	9.70517e-05	6.40507e-05	8.87231e-05	8.59595e-05	5.82323e-05	8.88349e-05	5.12785e-05	5.55329e-05	7.7214e-05	5.83648e-05	9.25873e-05	8.08439e-05	5	5	2	25	25	8.1	28.001	0	25.546	129170000	74	tr|A0A1D5SM29|A0A1D5SM29_WHEAT Uncharacterized protein OS=Triticum aestivum PE=4 SV=1
full	Q8RW02	K00799	GO:0005515;GO:0004364	glutathione S-transferase TAU 19;glutathione S-transferase;glutathione S-transferase TAU 25;glutathione S-transferase, putative, expressed;glutathione S-transferase TAU 22	-4.35989	24.0947	-16.6543	0.560106	0.000189117	0.000197583	0.000187984	0.000225981	0.000163854	0.000498271	0.000418617	0.000430076	0.000473531	0.000411816	0.000251735	0.000326708	0.000241665	0.000282447	9.43628e-05	0.000379934	0.000342828	0.000326394	0.000417789	0.000393589	15	15	0	63.5	63.5	0	25.011	0	96.495	768980000	268	tr|Q8RW02|Q8RW02_WHEAT Glutathione transferase OS=Triticum aestivum GN=gstu1C PE=2 SV=1
full	W5EMN3	K00799	GO:0004364;GO:0005515	glutathione S-transferase;glutathione S-transferase F3;SPCC191.09c;glutathione S-transferase F11;glutathione S-transferase, putative, expressed;glutathione S-transferase phi 8;glutathione S-transferase PHI 9;Ubiquitin-like superfamily protein	0.25073	-3.90033	3.0524	0.979135	0.000218736	0.000203864	0.000143651	0.000184767	0.000174327	0.000178041	0.000313557	0.000278343	0.000292685	0.000308402	0.000206446	0.000177805	0.000179864	0.000152406	0.000172733	0.000188132	0.000232414	0.000360276	0.000296915	0.000335139	16	16	2	55.3	55.3	9.3	24.942	0	69.643	561570000	137	tr|W5EMN3|W5EMN3_WHEAT Uncharacterized protein OS=Triticum aestivum PE=3 SV=1
full	W5BH97	K00799	GO:0005515;GO:0004364	glutathione S-transferase;Glutathione S-transferase family protein;glutathione S-transferase GSTU6, putative, expressed;glutathione S-transferase tau 9;glutathione S-transferase TAU 18;glutathione S-transferase TAU 16	-16.1876	-16.6348	-15.6949	0.0446484	0.000151803	0.000153521	0.000131351	0.000159838	0.000130495	9.4414e-05	0.000165654	0.000152484	0.000138129	0.000109184	0.000130802	0.000101862	0.000125093	0.000115923	0.000132391	8.71405e-05	0.000117714	0.00014978	0.000126102	7.5562e-05	16	16	5	68.5	68.5	25.3	25.79	0	140.9	223980000	172	tr|W5BH97|W5BH97_WHEAT Uncharacterized protein OS=Triticum aestivum PE=4 SV=1
full	W5D4D9	K00799	GO:0004364;GO:0005515	glutathione S-transferase;glutathione S-transferase PHI 10;glutathione S-transferase PHI 9;SPCC965.07c;glutathione S-transferase 7;glutathione S-transferase, putative, expressed;glutathione S-transferase phi 8;Glutathione S-transferase family protein;glutathione S-transferase PHI 2;glutathione S-transferase 6	27.1284	36.4894	19.3459	0.0287967	6.23622e-05	4.47571e-05	6.16388e-05	7.15098e-05	3.67755e-05	5.59772e-05	7.83907e-05	5.00252e-05	6.74185e-05	8.14252e-05	8.72728e-05	7.04773e-05	7.10664e-05	7.15008e-05	7.78176e-05	6.21704e-05	6.27277e-05	8.82213e-05	6.93108e-05	0.000115274	10	10	5	76.5	76.5	38.5	23.384	0	58.463	152180000	112	tr|W5D4D9|W5D4D9_WHEAT Uncharacterized protein OS=Triticum aestivum GN=TRAES_3BF063600070CFD_c1 PE=3 SV=1;tr|A0A1D5VSQ4|A0A1D5VSQ4_WHEAT Uncharacterized protein OS=Triticum aestivum PE=4 SV=1
full	W5E8I6	K00799	GO:0004364;GO:0005515	glutathione S-transferase;glutathione transferase lambda 2;IN2-1 protein, putative, expressed;Glutathione S-transferase family protein	72.7079	91.9432	54.3187	1.91876e-05	0.000185149	0.00013781	0.000217434	0.000337239	0.000163361	0.000203639	0.000245394	0.000205201	0.0002254	0.00020926	0.00036203	0.000520307	0.000320194	0.000411813	0.000383769	0.000342544	0.000291446	0.000325979	0.000327376	0.000393023	15	15	1	59	59	4.7	33.082	0	323.31	652710000	234	tr|W5E8I6|W5E8I6_WHEAT Uncharacterized protein OS=Triticum aestivum PE=4 SV=1
full	W5G718	K00383;K04283;K00384;K00382;K17883	GO:0055114;GO:0016491;GO:0045454;GO:0004791;GO:0004148;GO:0004362	MONBRDRAFT_38979;glutathione-disulfide reductase;Glutathione reductase;thioredoxin reductase (NADPH);dihydrolipoamide dehydrogenase;glutathione reductase (NADPH);mycothione reductase;SPBC17A3.07	47.722	67.092	33.6392	0.00056343	6.23728e-05	6.29733e-05	9.20467e-05	0.000132495	7.84139e-05	0.000119989	0.000109422	9.77473e-05	0.000140954	0.000120994	0.000110044	0.000160654	0.00016247	0.000149215	0.000133274	0.000151577	0.000142756	0.000120376	0.000204818	0.000167749	18	18	1	55.4	55.4	2	53.031	0	287.26	273930000	152	tr|W5G718|W5G718_WHEAT Uncharacterized protein OS=Triticum aestivum PE=3 SV=1;tr|A0A1D6A627|A0A1D6A627_WHEAT Uncharacterized protein OS=Triticum aestivum PE=4 SV=1
full	A0A1D5Y316	K00383;K04283;K00384;K00382;K17883	GO:0055114;GO:0016491;GO:0045454;GO:0004791;GO:0004362;GO:0004148	MONBRDRAFT_38979;NADPH-dependent thioredoxin reductase, selenoprotein;glutathione reductase (NADPH);dihydrolipoamide dehydrogenase;thioredoxin reductase (NADPH);mycothione reductase;SPBC17A3.07;glutathione reductase;glutathione reductase, putative, expressed	4.23843	7.52921	-0.0822166	0.608831	0.000135521	0.000122746	0.000211082	0.00019011	0.000153866	0.000121083	0.000116272	0.00012277	0.000122438	0.000136898	0.000167566	0.000181569	0.000196997	0.000125999	0.000202431	0.000110408	0.000146249	0.00010654	0.000114952	0.000140804	23	23	2	53.4	53.4	5.4	59.542	0	85.925	283860000	181	tr|A0A1D5Y316|A0A1D5Y316_WHEAT Uncharacterized protein OS=Triticum aestivum PE=4 SV=1
full	Q8VYX1	K05929	GO:0008168;GO:0008152;GO:0000234	S-adenosyl-L-methionine-dependent methyltransferases superfamily protein;Ubiquinone/menaquinone biosynthesis methyltransferase;CPuORF25 - conserved peptide uORF-containing transcript, expressed;CPuORF26 - conserved peptide uORF-containing transcript, expressed;phosphoethanolamine N-methyltransferase	63.9562	46.3676	81.7915	0.00275371	0.000106727	0.000109718	0.000161116	0.000242883	0.000120097	8.7904e-05	6.94967e-05	0.000110536	0.000208946	0.000253417	0.000233622	0.000174481	0.000210622	0.000194887	0.000270299	0.000169522	0.000303884	0.000270792	0.000293758	0.000289668	23	23	3	48.4	48.4	7.4	56.858	0	323.31	318300000	178	tr|Q8VYX1|Q8VYX1_WHEAT Phosphoethanolamine methyltransferase OS=Triticum aestivum PE=2 SV=1;tr|A0A1D5SEB2|A0A1D5SEB2_WHEAT Uncharacterized protein OS=Triticum aestivum PE=4 SV=1;tr|A0A1D5RSA7|A0A1D5RSA7_WHEAT Uncharacterized protein OS=Triticum aestivum PE
full	A0A1D5TV46	K00600	GO:0004372;GO:0016740	glycine hydroxymethyltransferase;serine hydroxymethyltransferase 4;serine hydroxymethyltransferase, mitochondrial precursor, putative, expressed	171.396	110.459	241.632	4.55269e-07	3.2146e-05	3.20265e-05	5.43651e-05	6.15248e-05	5.21755e-05	2.76507e-05	3.55668e-05	4.61545e-05	4.80219e-05	4.41e-05	9.05136e-05	8.62753e-05	0.000100369	8.46031e-05	0.000127004	8.85379e-05	0.000122773	0.00015425	0.000146932	0.000175874	14	14	11	48.5	48.5	39.4	50.652	0	144.91	142110000	68	tr|A0A1D5TV46|A0A1D5TV46_WHEAT Uncharacterized protein OS=Triticum aestivum PE=4 SV=1;tr|A0A1D5UPW5|A0A1D5UPW5_WHEAT Uncharacterized protein OS=Triticum aestivum PE=4 SV=1;tr|A0A1D5TV43|A0A1D5TV43_WHEAT Uncharacterized protein OS=Triticum aestivum PE=4 SV=
full	A0A0C4BJE5	K00600	GO:0004372;GO:0016740	glycine hydroxymethyltransferase;Serine hydroxymethyltransferase;serine transhydroxymethyltransferase 1;serine hydroxymethyltransferase, mitochondrial precursor, putative, expressed	14.151	17.4142	11.2686	0.0182511	0.0031189	0.0025992	0.00283357	0.00305622	0.00285471	0.00314206	0.00317618	0.00294512	0.00364054	0.0034695	0.00359733	0.00328582	0.00323048	0.00292848	0.00393905	0.00290735	0.00332194	0.00399438	0.00375699	0.0042378	46	46	46	84.1	84.1	84.1	56.122	0	323.31	6139700000	1193	tr|A0A0C4BJE5|A0A0C4BJE5_WHEAT Serine hydroxymethyltransferase OS=Triticum aestivum PE=3 SV=1;tr|A0A1D5YAH1|A0A1D5YAH1_WHEAT Uncharacterized protein OS=Triticum aestivum PE=4 SV=1
full	A0A1D5YM24	K01697;K01738;K13034	GO:0004124;GO:0004122;GO:0050017;GO:0019499;GO:0005739	MONBRDRAFT_14886;cysteine synthase A;cystathionine beta-synthase;O-acetylserine (Thiol)-lyase/cysteine synthase;cysteine synthase C1;cysteine synthase, chloroplast/chromoplast precursor, putative, expressed;O-acetylserine (thiol) lyase (OAS-TL) isoform A2	-11.7819	1.52201	-15.7639	0.379603	8.92211e-05	0.000108661	0.000141734	0.00013828	0.000119179	0.000561645	0.000437424	0.000335263	0.000349048	0.000311454	0.000118844	9.86603e-05	0.000131665	0.000123692	0.000133301	0.000505791	0.000375036	0.000233848	0.000290625	0.000275069	14	14	1	32.9	32.9	2.1	40.451	0	139.68	696280000	165	tr|A0A1D5YM24|A0A1D5YM24_WHEAT Uncharacterized protein OS=Triticum aestivum PE=4 SV=1
full	A0A1D5XBY4	K15918	GO:0016301;GO:0008152;GO:0005524	P-loop containing nucleoside triphosphate hydrolases superfamily protein;Glycerate kinase	-11.4825	-14.8843	-1.18576	0.187646	0.000320852	0.000194931	0.000266481	0.000254716	0.000227027	5.26739e-05	0.000127447	5.67859e-05	0.00010341	7.72804e-05	0.000200245	0.000206103	0.000251057	0.000205616	0.000212847	6.33443e-05	0.000108507	8.09393e-05	8.79813e-05	7.18731e-05	17	17	17	58.8	58.8	58.8	41.277	0	128.74	192580000	129	tr|A0A1D5XBY4|A0A1D5XBY4_WHEAT Uncharacterized protein OS=Triticum aestivum PE=4 SV=1;tr|A0A1D5XBY5|A0A1D5XBY5_WHEAT Uncharacterized protein OS=Triticum aestivum PE=4 SV=1;tr|A0A1D5W2N2|A0A1D5W2N2_WHEAT Uncharacterized protein OS=Triticum aestivum PE=4 SV=
full	A0A0C4BK40	K02437	NA	glycine cleavage system H protein;MONBRDRAFT_38480;Single hybrid motif superfamily protein;Glycine cleavage system, H-protein;SPBP19A11.01;glycine cleavage system H protein, putative, expressed;glycine decarboxylase complex H	-6.88675	-13.73	-4.98466	0.242373	0.00179685	0.00207195	0.00236256	0.00185633	0.00161334	0.00659661	0.00668413	0.00705613	0.00792764	0.00663766	0.00149796	0.00154861	0.00165772	0.00204174	0.00162305	0.00571002	0.00583553	0.00685839	0.00678804	0.00797042	13	13	0	80.5	80.5	0	17.297	0	232.59	10985000000	805	tr|A0A0C4BK40|A0A0C4BK40_WHEAT Uncharacterized protein OS=Triticum aestivum PE=3 SV=1
full	A0A0C4BK59	K02437	NA	glycine cleavage system H protein;MONBRDRAFT_38480;Single hybrid motif superfamily protein;Glycine cleavage system, H-protein;SPBP19A11.01;glycine cleavage system H protein, putative, expressed;glycine decarboxylase complex H	-12.0606	2.62949	-17.2239	0.356711	0.000430244	0.000419361	0.000389104	0.000379545	0.000314971	0.000948148	0.00175563	0.00093821	0.000899207	0.000959034	0.000629256	0.000313426	0.000418835	0.000302306	0.000320236	0.000683169	0.00105142	0.00102116	0.000843266	0.000953864	12	2	2	68.9	22.6	22.6	17.269	0	63.11	1667300000	82	tr|A0A0C4BK59|A0A0C4BK59_WHEAT Uncharacterized protein OS=Triticum aestivum PE=3 SV=1
full	A0A1D5V695	K00281	GO:0055114;GO:0006546;GO:0004375	glycine dehydrogenase, putative, expressed;glycine decarboxylase P-protein 1;glycine decarboxylase P-protein 2	20.0348	0.867618	70.5147	0.0299767	0.00375998	0.00294671	0.004476	0.00447101	0.00372523	0.00149528	0.00124482	0.00124081	0.00155349	0.00182373	0.00357793	0.00369003	0.00412293	0.00353244	0.00462372	0.002549	0.00151031	0.00272325	0.00278978	0.00297436	57	57	1	78.9	78.9	2.3	102.21	0	323.31	5539200000	1089	tr|A0A1D5V695|A0A1D5V695_WHEAT Uncharacterized protein OS=Triticum aestivum PE=4 SV=1
full	W5GCG0	K15893;K00015;K00049;K04496	GO:0055114;GO:0051287;GO:0016616;GO:0008152;GO:0047964;GO:0030267;GO:0016618	hydroxypyruvate reductase;glyoxylate reductase;glyoxylate/hydroxypyruvate reductase;C-terminal binding protein	-4.50835	-8.2865	13.5448	0.693786	0.000716809	0.000684026	0.00109896	0.000796644	0.000815647	0.000160942	0.000175457	0.000184154	0.000198824	0.000141195	0.000765778	0.000648357	0.000711599	0.000585784	0.00105982	0.000253531	0.000194794	0.000205277	0.000156899	0.000166633	24	24	1	69.9	69.9	3.6	42.034	0	323.31	561840000	313	tr|W5GCG0|W5GCG0_WHEAT Uncharacterized protein OS=Triticum aestivum PE=3 SV=1;tr|A0A1D6S8D2|A0A1D6S8D2_WHEAT Uncharacterized protein OS=Triticum aestivum PE=4 SV=1;tr|A0A1D6S8D1|A0A1D6S8D1_WHEAT Uncharacterized protein OS=Triticum aestivum PE=4 SV=1
full	A0A1D5URU9	K00605	GO:0004047;GO:0006546	aminomethyltransferase;Glycine cleavage T-protein family;Glycine cleavage system, T protein;SPAC31G5.14;aminomethyltransferase, putative, expressed	24.9367	6.43555	25.5067	0.617065	5.11508e-05	3.70967e-05	3.30637e-05	5.19511e-05	4.35344e-05	0.000603192	0.00101605	0.000910829	0.00139482	0.00311184	4.73128e-05	4.09664e-05	6.19708e-05	3.56179e-05	4.48809e-05	0.000481872	0.00114838	0.00117194	0.00356771	0.00246167	34	4	4	85	17.9	17.9	36.651	0	198.9	2684500000	132	tr|A0A1D5URU9|A0A1D5URU9_WHEAT Uncharacterized protein OS=Triticum aestivum PE=4 SV=1;tr|A0A1D5U5B0|A0A1D5U5B0_WHEAT Uncharacterized protein OS=Triticum aestivum PE=4 SV=1
full	A0A1D5TBX3	K00058	GO:0055114;GO:0051287;GO:0016616;GO:0008152;GO:0004617;GO:0016597	D-3-phosphoglycerate dehydrogenase;D-3-phosphoglycerate dehydrogenase, chloroplast precursor, putative, expressed	18.2021	29.7274	11.0519	0.443622	1.75122e-05	2.05977e-05	1.18456e-05	3.48397e-05	1.73357e-05	1.73151e-05	3.18524e-05	4.41432e-05	4.48087e-05	2.65044e-05	3.35651e-05	3.00987e-05	2.24535e-05	2.77704e-05	1.86039e-05	1.75383e-05	2.24845e-05	3.56287e-05	3.21307e-05	7.50355e-05	9	8	7	22.2	20.6	18.8	63.862	0	33.32	47335000	59	tr|A0A1D5TBX3|A0A1D5TBX3_WHEAT Uncharacterized protein OS=Triticum aestivum PE=4 SV=1;tr|A0A1D5U063|A0A1D5U063_WHEAT Uncharacterized protein OS=Triticum aestivum PE=4 SV=1;tr|A0A1D5URU5|A0A1D5URU5_WHEAT Uncharacterized protein OS=Triticum aestivum PE=4 SV=
full	A0A1D6D8W5	K00058	GO:0055114;GO:0051287;GO:0016616;GO:0008152;GO:0004617;GO:0016597	D-3-phosphoglycerate dehydrogenase;D-3-phosphoglycerate dehydrogenase, chloroplast precursor, putative, expressed	5.34158	2.91375	14.7335	0.629167	7.06367e-05	4.41313e-05	7.55013e-05	7.451e-05	6.01446e-05	1.44107e-05	1.57563e-05	1.93883e-05	1.72384e-05	1.71996e-05	5.84345e-05	5.48085e-05	8.79994e-05	6.67674e-05	6.63816e-05	2.80135e-05	2.13411e-05	1.20362e-05	2.32528e-05	1.17247e-05	11	11	9	24.6	24.6	21.6	63.972	0	42.064	49987000	85	tr|A0A1D6D8W5|A0A1D6D8W5_WHEAT Uncharacterized protein OS=Triticum aestivum PE=4 SV=1;tr|A0A1D6BPM8|A0A1D6BPM8_WHEAT Uncharacterized protein OS=Triticum aestivum PE=4 SV=1;tr|A0A1D6CC51|A0A1D6CC51_WHEAT Uncharacterized protein OS=Triticum aestivum PE=4 SV=
full	A0A1D5XIA9	K00831	NA	phosphoserine aminotransferase;aminotransferase, putative, expressed	-0.497218	-9.65067	14.7626	0.937547	4.81344e-05	4.72781e-05	6.65301e-05	6.61465e-05	5.85692e-05	4.12105e-05	3.88877e-05	2.9422e-05	3.26703e-05	2.97594e-05	4.60535e-05	4.62743e-05	6.03719e-05	5.01339e-05	5.61602e-05	4.24624e-05	4.25518e-05	3.76396e-05	3.64542e-05	3.82259e-05	9	9	3	31.5	31.5	13.8	44.278	0	56.647	79418000	59	tr|A0A1D5XIA9|A0A1D5XIA9_WHEAT Uncharacterized protein OS=Triticum aestivum PE=4 SV=1
full	A0A1D5YH13	K00133	GO:0055114;GO:0051287;GO:0016620;GO:0046983;GO:0008652;GO:0005737;GO:0003942;GO:0004073	MONBRDRAFT_33451;semialdehyde dehydrogenase family protein;aspartate-semialdehyde dehydrogenase;Aspartate semialdehyde dehydrogenase;semialdehyde dehydrogenase, NAD binding domain containing protein, putative, expressed	2.84407	11.4877	-0.996974	0.631982	0.000112886	0.00012299	0.000136323	0.000166199	0.000134733	0.000358972	0.00031018	0.000261274	0.000296626	0.000287723	0.000113742	0.000166801	0.000155077	0.000126116	0.000188723	0.000330553	0.000268528	0.00028917	0.000319616	0.000291804	18	18	3	74.1	74.1	24.9	40.396	0	323.31	617930000	201	tr|A0A1D5YH13|A0A1D5YH13_WHEAT Uncharacterized protein OS=Triticum aestivum PE=4 SV=1
full	A0A1D5WSS2	K01695	GO:0004834;GO:0006568	tryptophan synthase alpha chain;indole-3-glycerol phosphate lyase, chloroplast precursor, putative, expressed;Aldolase-type TIM barrel family protein	-11.2141	-21.4644	-2.72207	0.185728	0.000195483	0.000175199	0.000177928	0.000180593	0.000142351	0.000168034	0.000209255	0.000182904	0.000230871	0.000260947	0.00015115	0.000138446	0.000161362	0.000107611	0.000125911	0.000127907	0.000211635	0.000265587	0.000187388	0.000230858	10	10	2	54.2	54.2	11.9	30.274	0	214.44	311600000	154	tr|A0A1D5WSS2|A0A1D5WSS2_WHEAT Uncharacterized protein OS=Triticum aestivum PE=4 SV=1;tr|A0A1D5WSS3|A0A1D5WSS3_WHEAT Uncharacterized protein OS=Triticum aestivum PE=4 SV=1
full	A0A1D5UXN8	K00276;K11182	GO:0008131;GO:0055114;GO:0048038;GO:0009308;GO:0005507	primary-amine oxidase;Copper amine oxidase family protein;amine oxidase precursor, putative, expressed;diamine oxidase	-9.93164	-10.1827	-9.69625	0.260796	2.8445e-05	1.97399e-05	4.01632e-05	3.73039e-05	2.68406e-05	3.37759e-05	2.88537e-05	3.66468e-05	2.97043e-05	3.36874e-05	2.96759e-05	2.62616e-05	2.68695e-05	2.88228e-05	2.53349e-05	2.5023e-05	3.21111e-05	2.04193e-05	4.12496e-05	2.80924e-05	10	10	3	20.6	20.6	8.2	75.618	0	24.627	63974000	49	tr|A0A1D5UXN8|A0A1D5UXN8_WHEAT Uncharacterized protein OS=Triticum aestivum PE=4 SV=1;tr|A0A1D5UXN7|A0A1D5UXN7_WHEAT Uncharacterized protein OS=Triticum aestivum PE=4 SV=1;tr|A0A1D5UXN9|A0A1D5UXN9_WHEAT Uncharacterized protein OS=Triticum aestivum PE=4 SV=
full	A0A1D6BRN0	K00134	GO:0004365;GO:0055114;GO:0016620	glyceraldehyde 3-phosphate dehydrogenase;glyceraldehyde-3-phosphate dehydrogenase of plastid 1;Glyceraldehyde 3-phosphate dehydrogenase;glyceraldehyde-3-phosphate dehydrogenase C2;glyceraldehyde-3-phosphate dehydrogenase, putative, expressed;glyceraldehyde-3-phosphate dehydrogenase C subunit 1	60.9705	105.296	26.1434	0.000310694	0.000423185	0.000420899	0.000494258	0.000927979	0.000502572	0.000510823	0.000624489	0.000723128	0.000950553	0.000715037	0.0011925	0.00144845	0.00101214	0.00105257	0.000978763	0.000597061	0.00104893	0.000862664	0.0010166	0.000920074	20	15	14	82.3	65.8	65.8	36.214	0	165.79	1850400000	342	tr|A0A1D6BRN0|A0A1D6BRN0_WHEAT Uncharacterized protein OS=Triticum aestivum PE=4 SV=1;tr|C7C4X1|C7C4X1_WHEAT Glyceraldehyde-3-phosphate dehydrogenase OS=Triticum aestivum GN=ga3pd PE=2 SV=1;tr|A0A1D6BRM9|A0A1D6BRM9_WHEAT Uncharacterized protein OS=Triticum
full	W5GYX5	K00134;K10705	GO:0004365;GO:0055114;GO:0016620	glyceraldehyde 3-phosphate dehydrogenase;glyceraldehyde-3-phosphate dehydrogenase of plastid 1;Glyceraldehyde 3-phosphate dehydrogenase;glyceraldehyde-3-phosphate dehydrogenase C2;glyceraldehyde-3-phosphate dehydrogenase, putative, expressed;glyceraldehyde-3-phosphate dehydrogenase C subunit 1;glyceraldehyde-3-phosphate dehydrogenase, spermatogenic	23.7597	41.3868	12.3236	0.000542768	0.00147795	0.00148764	0.00196096	0.00173514	0.00160575	0.00240735	0.0027446	0.00250173	0.00267299	0.00241636	0.00210253	0.00257957	0.00215095	0.0023307	0.0025253	0.00236514	0.00345518	0.00287538	0.00293325	0.00268448	32	32	1	84.3	84.3	4.5	36.608	0	323.31	5290600000	578	tr|W5GYX5|W5GYX5_WHEAT Glyceraldehyde-3-phosphate dehydrogenase OS=Triticum aestivum GN=GAPC8 PE=2 SV=1;tr|A0A1D6ATH7|A0A1D6ATH7_WHEAT Uncharacterized protein OS=Triticum aestivum PE=4 SV=1;tr|A0A1D6B4Q5|A0A1D6B4Q5_WHEAT Uncharacterized protein OS=Triticum
full	W5H4V7	K00927	GO:0004618;GO:0006096	phosphoglycerate kinase;Phosphoglycerate kinase family protein;Phosphoglycerate kinase, chloroplast precursor;SPBC14F5.04c;phosphoglycerate kinase 1	19.1739	31.5205	8.7219	0.010623	0.000336344	0.000335473	0.000467159	0.000552075	0.000408465	0.000503889	0.000529082	0.000419159	0.000605419	0.000422558	0.000519143	0.000581102	0.000620542	0.000509607	0.000530899	0.000556493	0.000556312	0.000469028	0.00054388	0.000570706	27	21	21	69.6	63.6	63.6	42.122	0	323.31	903380000	339	tr|W5H4V7|W5H4V7_WHEAT Phosphoglycerate kinase OS=Triticum aestivum PE=3 SV=1;tr|A0A1D6BEX1|A0A1D6BEX1_WHEAT Uncharacterized protein OS=Triticum aestivum PE=4 SV=1;sp|P12783|PGKY_WHEAT Phosphoglycerate kinase, cytosolic OS=Triticum aestivum PE=2 SV=1;tr|A0
full	A0A1D5SM88	K00382;K17870	GO:0004148	dihydrolipoamide dehydrogenase;NADH oxidase (H2O2-forming)	10.7377	5.54442	17.1764	0.13472	0.00104311	0.00105381	0.00116743	0.00110961	0.00127324	0.00127575	0.000788656	0.000788926	0.000883353	0.000818149	0.000936439	0.00133117	0.00131609	0.0010994	0.00127722	0.00124133	0.00103997	0.00108462	0.000890184	0.0010811	35	35	1	74.8	74.8	5	52.795	0	323.31	2458900000	534	tr|A0A1D5SM88|A0A1D5SM88_WHEAT Uncharacterized protein OS=Triticum aestivum PE=4 SV=1
full	A0A1D5T3W0	K00382;K00520;K00322	GO:0050660;GO:0008033;GO:0055114;GO:0016491;GO:0045454;GO:0016152;GO:0003957	lipoamide dehydrogenase 1;mercuric reductase;NAD(P) transhydrogenase;dihydrolipoyl dehydrogenase, putative, expressed	2.33315	-1.4167	15.9977	0.836166	0.000136266	0.000136615	0.00022365	0.000211307	0.000186192	5.88709e-05	5.62446e-05	4.40293e-05	4.40388e-05	4.21576e-05	0.000128981	0.000163761	0.000226214	0.000162775	0.000199632	6.71052e-05	5.81864e-05	4.9029e-05	6.00703e-05	5.01992e-05	11	11	11	27.6	27.6	27.6	59.245	0	128.57	164430000	94	tr|A0A1D5T3W0|A0A1D5T3W0_WHEAT Uncharacterized protein OS=Triticum aestivum PE=4 SV=1;tr|A0A1D5S7Q9|A0A1D5S7Q9_WHEAT Uncharacterized protein OS=Triticum aestivum PE=4 SV=1;tr|A0A1D5S7R0|A0A1D5S7R0_WHEAT Uncharacterized protein OS=Triticum aestivum PE=4 SV=
full	W5A874	K00382	GO:0055114;GO:0016491;GO:0045454;GO:0004148;GO:0050660;GO:0008033	MONBRDRAFT_38992;mitochondrial lipoamide dehydrogenase 1;dihydrolipoamide dehydrogenase;Dihydrolipoyl dehydrogenase;dihydrolipoyl dehydrogenase 1, mitochondrial precursor, putative, expressed;lipoamide dehydrogenase 2	13.1211	19.3635	7.75733	0.0665187	0.000263531	0.000281463	0.000341393	0.000413829	0.000324703	0.000428753	0.000362166	0.000363812	0.000376809	0.000359562	0.000331026	0.000469669	0.000435691	0.000396413	0.000306761	0.000424876	0.000455898	0.00036799	0.000435204	0.000353834	34	28	28	73.3	65.3	65.3	52.722	0	323.31	864450000	291	tr|W5A874|W5A874_WHEAT Dihydrolipoyl dehydrogenase OS=Triticum aestivum PE=4 SV=1;tr|W4ZUZ6|W4ZUZ6_WHEAT Dihydrolipoyl dehydrogenase OS=Triticum aestivum PE=4 SV=1;tr|A0A1D5T2P1|A0A1D5T2P1_WHEAT Uncharacterized protein OS=Triticum aestivum PE=4 SV=1;tr|A0A
full	W5FRE6	K00162	GO:0004739;GO:0006086;GO:0008152;GO:0003824	MONBRDRAFT_12039;pyruvate dehydrogenase E1 component beta subunit;SPBC30D10.13c;Transketolase family protein	11.1206	6.38522	14.5781	0.146178	3.6767e-05	3.46911e-05	2.88221e-05	3.13416e-05	3.80302e-05	3.30591e-05	5.23334e-05	4.96399e-05	4.60776e-05	5.12425e-05	2.92244e-05	3.96349e-05	3.74976e-05	3.04584e-05	4.36693e-05	5.56839e-05	3.98105e-05	5.80813e-05	5.66552e-05	5.59942e-05	12	4	4	39.4	20.5	20.5	40.314	0	20.592	100020000	22	tr|W5FRE6|W5FRE6_WHEAT Uncharacterized protein OS=Triticum aestivum PE=4 SV=1;tr|W5FEU9|W5FEU9_WHEAT Uncharacterized protein OS=Triticum aestivum PE=4 SV=1;tr|A0A1D5YMU3|A0A1D5YMU3_WHEAT Uncharacterized protein OS=Triticum aestivum PE=4 SV=1;tr|A0A1D5YMU2|
full	A0A1D6SCT1	K00162	GO:0008152;GO:0003824;GO:0006086;GO:0004739	MONBRDRAFT_12039;Transketolase family protein;Pyruvate dehydrogenase E1 beta subunit;pyruvate dehydrogenase E1 component beta subunit;SPBC30D10.13c;transketolase, putative, expressed	5.32818	24.9596	-4.37997	0.512274	0.000145297	0.00011862	0.000160704	0.000171657	0.000139791	0.000242734	0.00038066	0.000237959	0.000316212	0.00031088	0.00016989	0.000222676	0.000173732	0.000193442	0.000160047	0.000305952	0.000333246	0.000280372	0.000282865	0.000220818	16	16	8	54.8	54.8	33.5	35.875	0	155.71	534570000	136	tr|A0A1D6SCT1|A0A1D6SCT1_WHEAT Uncharacterized protein OS=Triticum aestivum PE=4 SV=1;tr|A0A1D6DE75|A0A1D6DE75_WHEAT Uncharacterized protein OS=Triticum aestivum PE=4 SV=1;tr|A0A1D6SCT2|A0A1D6SCT2_WHEAT Uncharacterized protein OS=Triticum aestivum PE=4 SV=
full	A0A1D6D186	K00627;K13997	GO:0016746;GO:0008152;GO:0004742	MONBRDRAFT_37222;Dihydrolipoamide acetyltransferase, long form protein;Dihydrolipoamide acetyltransferase;pyruvate dehydrogenase E2 component (dihydrolipoamide acetyltransferase);SPCC794.07;2-oxo acid dehydrogenases acyltransferase domain containing protein, expressed;dihydrolipoamide dehydrogenase-binding protein of pyruvate dehydrogenase complex	42.7826	37.0522	44.5682	0.00019089	2.93941e-05	3.8102e-05	5.63871e-05	8.26781e-05	4.71565e-05	0.000178857	0.00017457	0.000166105	0.000140494	0.000154171	5.37465e-05	9.4081e-05	5.84693e-05	7.48995e-05	6.65294e-05	0.000249991	0.00024668	0.000184067	0.000258981	0.00023735	20	20	0	37	37	0	58.321	0	145.46	371340000	146	tr|A0A1D6D186|A0A1D6D186_WHEAT Uncharacterized protein OS=Triticum aestivum PE=4 SV=1;tr|A0A1D6D187|A0A1D6D187_WHEAT Uncharacterized protein OS=Triticum aestivum PE=4 SV=1;tr|A0A1D6D185|A0A1D6D185_WHEAT Uncharacterized protein OS=Triticum aestivum PE=4 SV=
full	A0A1D6S8F1	K00627	GO:0016746;GO:0008152;GO:0004742	MONBRDRAFT_37222;Dihydrolipoamide acetyltransferase, long form protein;Dihydrolipoamide acetyltransferase;pyruvate dehydrogenase E2 component (dihydrolipoamide acetyltransferase);SPCC794.07;2-oxo acid dehydrogenases acyltransferase domain containing protein, expressed	11.491	123.92	-0.476698	0.378417	1.88062e-05	1.8874e-05	1.74876e-05	1.27752e-05	1.6891e-05	0.000157624	0.00012735	0.000170965	0.000201796	0.000139227	5.70827e-05	3.61825e-05	2.54198e-05	3.29514e-05	3.83237e-05	0.000149456	0.000122766	0.00012948	0.000219083	0.000172378	19	17	1	41.5	39.7	3.7	58.225	0	168.53	260840000	135	tr|A0A1D6S8F1|A0A1D6S8F1_WHEAT Uncharacterized protein OS=Triticum aestivum PE=4 SV=1;tr|A0A1D6AYA3|A0A1D6AYA3_WHEAT Uncharacterized protein OS=Triticum aestivum PE=4 SV=1
full	W5C3E3	K00161	GO:0030976;GO:0003824	pyruvate dehydrogenase E1 alpha;dehydrogenase E1 component domain containing protein, expressed	-25.4856	-21.9475	-27.5523	0.0385684	4.58583e-05	2.91055e-05	6.55446e-05	5.50861e-05	5.20278e-05	8.24883e-05	9.97871e-05	0.00010069	6.89191e-05	7.20456e-05	2.84333e-05	4.04963e-05	4.23575e-05	3.76186e-05	4.43697e-05	8.89124e-05	9.15968e-05	3.63342e-05	4.2934e-05	4.735e-05	13	13	13	43.1	43.1	43.1	45.927	0	136.39	163720000	76	tr|W5C3E3|W5C3E3_WHEAT Pyruvate dehydrogenase E1 component subunit alpha OS=Triticum aestivum PE=4 SV=1;tr|A0A1D5UF06|A0A1D5UF06_WHEAT Uncharacterized protein OS=Triticum aestivum PE=4 SV=1;tr|A0A1D5TM13|A0A1D5TM13_WHEAT Uncharacterized protein OS=Triticum
full	A0A1D6D9N6	K00627	GO:0004742;GO:0016746;GO:0008152	pyruvate dehydrogenase E2 component (dihydrolipoamide acetyltransferase);2-oxoacid dehydrogenases acyltransferase family protein;Dihydrolipoamide acetyltransferase;2-oxo acid dehydrogenases acyltransferase domain containing protein, expressed	8.95147	15.5333	-0.789399	0.348055	4.57288e-05	2.8531e-05	4.77734e-05	6.61667e-05	4.08939e-05	2.41408e-05	2.92279e-05	3.04291e-05	3.04455e-05	4.05541e-05	4.94643e-05	5.99369e-05	4.85826e-05	5.23618e-05	5.4334e-05	2.70504e-05	3.18577e-05	2.73624e-05	3.46962e-05	3.26088e-05	8	8	7	21.1	21.1	17.9	47.73	0	128.08	67868000	83	tr|A0A1D6D9N6|A0A1D6D9N6_WHEAT Uncharacterized protein OS=Triticum aestivum PE=4 SV=1;tr|A0A1D5YUY0|A0A1D5YUY0_WHEAT Uncharacterized protein OS=Triticum aestivum PE=4 SV=1;tr|A0A1D6D9N7|A0A1D6D9N7_WHEAT Uncharacterized protein OS=Triticum aestivum PE=4 SV=
full	A0A1D5ZBP2	K00627	GO:0004742;GO:0016746;GO:0008152	pyruvate dehydrogenase E2 component (dihydrolipoamide acetyltransferase);2-oxoacid dehydrogenases acyltransferase family protein;Dihydrolipoamide acetyltransferase;2-oxo acid dehydrogenases acyltransferase domain containing protein, expressed	-8.09082	-2.96614	-21.1748	0.552048	3.31664e-05	2.68101e-05	4.05748e-05	5.2032e-05	3.95583e-05	1.28052e-05	1.5919e-05	2.31452e-05	1.20053e-05	1.13823e-05	2.19701e-05	3.7941e-05	5.03583e-05	2.96048e-05	4.65682e-05	1.46003e-05	1.01645e-05	1.012e-05	1.32786e-05	1.11582e-05	7	6	1	24	20.8	3.6	48.859	0	51.258	37367000	32	tr|A0A1D5ZBP2|A0A1D5ZBP2_WHEAT Uncharacterized protein OS=Triticum aestivum PE=4 SV=1
full	A0A1D6AQ51	K00161	GO:0016624;GO:0008152;GO:0004739	Thiamin diphosphate-binding fold (THDP-binding) superfamily protein;pyruvate dehydrogenase complex E1 alpha subunit;pyruvate dehydrogenase E1 component alpha subunit;dehydrogenase E1 component domain containing protein, expressed	21.3711	5.14007	28.4582	0.191393	4.22049e-05	4.6996e-05	4.73137e-05	5.11016e-05	4.23327e-05	0.000105801	0.000129871	7.1224e-05	0.000124101	9.56403e-05	5.45671e-05	4.41174e-05	4.92268e-05	5.44193e-05	3.94377e-05	0.000194458	0.000146187	7.49066e-05	0.000157725	0.000103234	17	17	17	52.1	52.1	52.1	42.568	0	160.15	262510000	108	tr|A0A1D6AQ51|A0A1D6AQ51_WHEAT Uncharacterized protein OS=Triticum aestivum PE=4 SV=1;tr|A0A1D6AC65|A0A1D6AC65_WHEAT Uncharacterized protein OS=Triticum aestivum PE=4 SV=1;tr|A0A1D6B3U6|A0A1D6B3U6_WHEAT Uncharacterized protein OS=Triticum aestivum PE=4 SV=
full	A0A1D6AV05	K00001;K13955;K18980;K12432	GO:0004022;GO:0004023;GO:0004024;GO:0004025;GO:0055114;GO:0016491;GO:0008270;GO:0045905;GO:0045901;GO:0043022;GO:0006452;GO:0003746;GO:0003723	alcohol dehydrogenase;zinc-binding alcohol dehydrogenase/oxidoreductase;Oxidoreductase, zinc-binding dehydrogenase family protein;mycolipanoate synthase;dehydrogenase, putative, expressed	-8.57645	-6.363	-10.3753	0.364603	0.000112384	0.000147707	0.000114039	0.000130075	0.000120072	0.000229412	0.000145676	0.000123103	0.000141893	0.000128082	0.000110516	0.000107478	0.000113317	0.000164129	8.91146e-05	0.000166363	0.00013159	0.000142897	0.000111322	0.000136295	26	4	4	72.6	19.1	19.1	39.734	0	138.85	300130000	95	tr|A0A1D6AV05|A0A1D6AV05_WHEAT Uncharacterized protein OS=Triticum aestivum PE=4 SV=1
full	A0A1D6BDF8	K00001;K13955;K18980;K12432	GO:0004022;GO:0004023;GO:0004024;GO:0004025;GO:0055114;GO:0016491;GO:0008270;GO:0045905;GO:0045901;GO:0043022;GO:0006452;GO:0003746;GO:0003723	alcohol dehydrogenase;zinc-binding alcohol dehydrogenase/oxidoreductase;Oxidoreductase, zinc-binding dehydrogenase family protein;mycolipanoate synthase;dehydrogenase, putative, expressed	-6.19702	-7.35397	-5.23456	0.453502	0.00238256	0.00222142	0.0020985	0.00247417	0.00230432	0.00360815	0.00304513	0.00220453	0.00261408	0.00232925	0.00212312	0.00200091	0.00222061	0.00235907	0.00193294	0.00373608	0.00244801	0.00205564	0.00215811	0.00268088	27	27	0	71.5	71.5	0	39.845	0	323.31	5000800000	597	tr|A0A1D6BDF8|A0A1D6BDF8_WHEAT Uncharacterized protein OS=Triticum aestivum PE=4 SV=1
full	W5H151	K00121;K00001	GO:0004327;GO:0004022;GO:0055114;GO:0016491;GO:0008270;GO:0004023;GO:0004024;GO:0004025	S-(hydroxymethyl)glutathione dehydrogenase / alcohol dehydrogenase;MONBRDRAFT_20739;GroES-like zinc-binding dehydrogenase family protein;alcohol dehydrogenase;dehydrogenase, putative, expressed	11.7896	14.3541	8.25885	0.142877	6.38823e-05	5.68414e-05	9.25634e-05	8.71481e-05	7.58765e-05	4.35395e-05	5.64821e-05	5.87418e-05	6.05126e-05	5.40405e-05	7.93172e-05	8.72658e-05	9.35569e-05	8.44832e-05	8.57045e-05	4.43791e-05	7.01381e-05	5.60077e-05	7.69779e-05	4.83864e-05	10	10	10	36.2	36.2	36.2	40.656	0	48.862	154390000	72	tr|W5H151|W5H151_WHEAT S-(hydroxymethyl)glutathione dehydrogenase OS=Triticum aestivum PE=3 SV=1;tr|A0A1D6APK3|A0A1D6APK3_WHEAT Uncharacterized protein OS=Triticum aestivum PE=4 SV=1;tr|A0A1D6APK4|A0A1D6APK4_WHEAT Uncharacterized protein OS=Triticum aestiv
full	A0A1D5W9E0	K01803	GO:0008152;GO:0004807	Triose phosphate isomerase;triosephosphate isomerase (TIM);triosephosphate isomerase	-4.40869	-0.431131	-7.80145	0.584766	0.000265152	0.000220523	0.000399288	0.000419256	0.000307053	0.000349521	0.000432613	0.000363987	0.000381833	0.000361052	0.000235048	0.000339592	0.00040525	0.000277575	0.000346861	0.000387015	0.000405173	0.000292259	0.000358069	0.000299119	17	2	2	76.2	8.3	8.3	33.331	0	119.93	746110000	75	tr|A0A1D5W9E0|A0A1D5W9E0_WHEAT Uncharacterized protein OS=Triticum aestivum PE=4 SV=1;tr|A0A1D5W9D9|A0A1D5W9D9_WHEAT Uncharacterized protein OS=Triticum aestivum PE=4 SV=1
full	A0A1D5VIX2	K01803	GO:0008152;GO:0004807	Triose phosphate isomerase;triosephosphate isomerase (TIM);triosephosphate isomerase	5.72798	22.1868	3.46285	0.805387	0.000316332	0.000363325	0.000163113	0.00032334	0.000251291	0.00138442	0.00256094	0.00132599	0.00148691	0.0035408	0.00047468	0.000395452	0.000327307	0.000390923	0.000143514	0.00121514	0.00268959	0.00290172	0.0017548	0.00209444	18	3	0	78.7	16.7	0	32.464	0	60.64	3492600000	159	tr|A0A1D5VIX2|A0A1D5VIX2_WHEAT Uncharacterized protein OS=Triticum aestivum PE=4 SV=1;tr|A0A1D5VIX1|A0A1D5VIX1_WHEAT Uncharacterized protein OS=Triticum aestivum PE=4 SV=1
full	W5FIN0	K01803	GO:0008152;GO:0004807	triosephosphate isomerase;triosephosphate isomerase (TIM);triosephosphate isomerase, chloroplast precursor, putative, expressed	-7.79362	-1.3495	-15.3801	0.0984838	0.00425776	0.00325138	0.00366029	0.003725	0.0032487	0.00327519	0.00326459	0.0029708	0.00315129	0.00274927	0.00313628	0.00394268	0.00359254	0.00327178	0.003955	0.0026872	0.00289056	0.00214224	0.00274222	0.00257867	28	28	8	75.8	75.8	19.5	31.959	0	323.31	6507800000	663	tr|W5FIN0|W5FIN0_WHEAT Uncharacterized protein OS=Triticum aestivum PE=3 SV=1;tr|A0A1D5ZLH6|A0A1D5ZLH6_WHEAT Uncharacterized protein OS=Triticum aestivum PE=4 SV=1;tr|A0A1D5Z0B6|A0A1D5Z0B6_WHEAT Uncharacterized protein OS=Triticum aestivum PE=4 SV=1;tr|A0A
full	A0A1D5YNN8	K01803	GO:0008152;GO:0004807	triosephosphate isomerase;triosephosphate isomerase (TIM);triosephosphate isomerase, chloroplast precursor, putative, expressed	4.05877	1.13123	7.69712	0.803743	0.000216957	0.000136018	6.2432e-05	0.000144982	7.05005e-05	0.000121539	0.000102699	8.89081e-05	8.65966e-05	0.000107891	0.000184683	0.000154664	0.000108127	0.00012178	6.87723e-05	9.89866e-05	9.94899e-05	0.000105713	9.19901e-05	0.000150528	24	4	4	73.1	13.3	13.3	32.198	0	40.726	220700000	115	tr|A0A1D5YNN8|A0A1D5YNN8_WHEAT Uncharacterized protein OS=Triticum aestivum PE=4 SV=1
full	W5DIU6	K01803	GO:0008152;GO:0004807	triosephosphate isomerase;triosephosphate isomerase (TIM);triosephosphate isomerase, cytosolic, putative, expressed	-4.36923	16.7729	-9.84317	0.394804	0.00143243	0.00135056	0.00154178	0.00175705	0.00131261	0.005366	0.00643796	0.00553848	0.00509676	0.00612051	0.00187097	0.0020265	0.00170855	0.0016298	0.00139888	0.00549538	0.00586277	0.0047961	0.00483195	0.00476233	19	18	4	96.8	93.7	30.4	26.832	0	323.31	10132000000	619	tr|W5DIU6|W5DIU6_WHEAT Uncharacterized protein OS=Triticum aestivum PE=3 SV=1
full	A0A1D5WKF5	K15633	GO:0046537;GO:0030145;GO:0006007;GO:0005737;GO:0004619;GO:0046872;GO:0003824	2,3-bisphosphoglycerate-independent phosphoglycerate mutase;Phosphoglycerate mutase, 2,3-bisphosphoglycerate-independent;2,3-bisphosphoglycerate-independent phosphoglycerate mutase, putative, expressed	28.611	37.955	12.5607	0.0121332	0.000589943	0.000627425	0.000842412	0.00107354	0.000725611	0.000494058	0.000457698	0.000408533	0.00051757	0.00036872	0.000853899	0.00135101	0.00103247	0.00109403	0.000992178	0.000543464	0.000531863	0.000489137	0.000507798	0.000456505	35	35	2	79.7	79.7	7	60.71	0	323.31	1280000000	342	tr|A0A1D5WKF5|A0A1D5WKF5_WHEAT Uncharacterized protein OS=Triticum aestivum PE=4 SV=1;tr|A0A1D5WKF4|A0A1D5WKF4_WHEAT Uncharacterized protein OS=Triticum aestivum PE=4 SV=1
full	W5D322	K15633	GO:0046537;GO:0030145;GO:0006007;GO:0005737;GO:0004619;GO:0046872;GO:0003824	2,3-bisphosphoglycerate-independent phosphoglycerate mutase;Phosphoglycerate mutase, 2,3-bisphosphoglycerate-independent;2,3-bisphosphoglycerate-independent phosphoglycerate mutase, putative, expressed	36.5984	23.9516	41.0964	0.116166	1.56926e-05	2.62357e-05	2.20961e-05	4.89104e-05	1.75501e-05	4.43763e-05	6.64851e-05	6.53886e-05	7.33001e-05	0.000117321	4.4845e-05	3.94914e-05	2.64933e-05	3.50467e-05	1.58617e-05	7.12879e-05	0.000115987	5.86384e-05	0.000145452	0.000126278	34	5	3	81	18.1	11.1	60.634	0	24.32	136000000	53	tr|W5D322|W5D322_WHEAT Uncharacterized protein OS=Triticum aestivum GN=TRAES_3BF013300030CFD_c1 PE=4 SV=1;tr|A0A1D5VXI5|A0A1D5VXI5_WHEAT Uncharacterized protein OS=Triticum aestivum PE=4 SV=1
full	A0A1D5XVG7	K15634	NA	phosphoglycerate mutase, putative, expressed;phosphoglycerate/bisphosphoglycerate mutase family protein	9.84653	12.1708	8.53943	0.0629004	0.000135219	8.78242e-05	0.000138306	0.000154811	0.000121575	0.000220234	0.000215013	0.000230089	0.000245981	0.000222706	0.000135287	0.00015077	0.000160765	0.00012479	0.000143741	0.000223176	0.000247408	0.00024236	0.000233026	0.000284893	22	22	1	61.8	61.8	2.8	53.916	0	323.31	459950000	251	tr|A0A1D5XVG7|A0A1D5XVG7_WHEAT Uncharacterized protein OS=Triticum aestivum PE=4 SV=1
full	W5G0Z3	K01792	GO:0016853;GO:0005975;GO:0047938	Galactose mutarotase-like superfamily protein;glucose-6-phosphate 1-epimerase	-16.176	-11.9663	-21.0558	0.0714958	0.000168952	0.00017025	0.000277399	0.000221403	0.000232096	0.000168581	0.000214763	0.000189286	0.000168029	0.000182494	0.000144585	0.000169539	0.00020629	0.00015913	0.000262503	0.000133364	0.000194614	0.000134168	0.000150358	0.000116271	9	9	2	40.9	40.9	9.1	34.424	0	143.67	353590000	119	tr|W5G0Z3|W5G0Z3_WHEAT Uncharacterized protein OS=Triticum aestivum PE=4 SV=1;tr|A0A1D5ZRL6|A0A1D5ZRL6_WHEAT Uncharacterized protein OS=Triticum aestivum PE=4 SV=1;tr|W5FCH4|W5FCH4_WHEAT Uncharacterized protein OS=Triticum aestivum PE=4 SV=1;tr|A0A1D5Z1W7|
full	A0A1D5ZPK9	K01689	GO:0004634;GO:0006096;GO:0000287;GO:0000015	enolase;enolase 1;enolase, putative, expressed	14.7504	23.5655	8.97836	0.236083	2.41016e-05	2.12781e-05	2.68037e-05	4.38403e-05	2.22605e-05	3.73338e-05	4.60354e-05	3.52165e-05	5.80073e-05	3.45936e-05	2.91731e-05	3.78334e-05	4.77515e-05	2.41846e-05	3.1929e-05	4.23208e-05	3.88966e-05	4.27624e-05	4.41319e-05	6.20359e-05	10	10	10	26.9	26.9	26.9	50.412	0	323.31	85756000	74	tr|A0A1D5ZPK9|A0A1D5ZPK9_WHEAT Uncharacterized protein OS=Triticum aestivum PE=4 SV=1;tr|A0A1D5Z6V8|A0A1D5Z6V8_WHEAT Uncharacterized protein OS=Triticum aestivum PE=4 SV=1;tr|A0A1D5YFV9|A0A1D5YFV9_WHEAT Uncharacterized protein OS=Triticum aestivum PE=4 SV=
full	A0A1D5ZGS2	K01689	GO:0004634;GO:0006096;GO:0000287;GO:0000015	enolase;Enolase;SPBC1815.01;enolase, putative, expressed	13.2118	41.0943	-11.38	0.227283	9.39478e-05	8.19077e-05	0.000116118	0.000131696	0.000104569	9.30857e-05	0.000151118	7.72024e-05	0.000149112	0.000128406	0.000113542	0.000166844	0.000162798	0.000124282	0.000177848	0.000139699	0.000109945	8.25743e-05	0.000111951	8.65956e-05	29	2	0	78.1	4.9	0	46.292	0	15.075	269760000	57	tr|A0A1D5ZGS2|A0A1D5ZGS2_WHEAT Uncharacterized protein OS=Triticum aestivum PE=4 SV=1;tr|A0A1D5ZGS3|A0A1D5ZGS3_WHEAT Uncharacterized protein OS=Triticum aestivum PE=4 SV=1
full	A0A1D6A2S3	K01689	GO:0004634;GO:0006096;GO:0000287;GO:0000015	enolase;Enolase;SPBC1815.01;enolase, putative, expressed	9.42419	24.8478	-6.40792	0.279012	0.00151937	0.00183247	0.00171358	0.0025066	0.00177852	0.00187222	0.00161317	0.00178806	0.00225733	0.0015785	0.00208922	0.00267726	0.0026772	0.0024178	0.00181246	0.00183871	0.00185211	0.00115305	0.00207968	0.00160202	29	29	2	75.3	75.3	4.7	48.062	0	323.31	4011400000	695	tr|A0A1D6A2S3|A0A1D6A2S3_WHEAT Uncharacterized protein OS=Triticum aestivum PE=4 SV=1
full	A0A1D5ZG58	K01689	GO:0004634;GO:0006096;GO:0000287;GO:0000015	enolase;Enolase;SPBC1815.01;enolase, putative, expressed	5.26193	11.2748	-3.79855	0.524856	7.78351e-05	7.22802e-05	8.58395e-05	0.000127523	9.34765e-05	5.78468e-05	5.78379e-05	5.98423e-05	6.47599e-05	6.29638e-05	8.39396e-05	0.000116001	0.000107406	8.82227e-05	0.000112905	4.78788e-05	6.38209e-05	6.6606e-05	5.29862e-05	6.04396e-05	29	4	2	78.1	13.3	8.4	46.346	0	54.833	137600000	58	tr|A0A1D5ZG58|A0A1D5ZG58_WHEAT Uncharacterized protein OS=Triticum aestivum PE=4 SV=1;tr|W5FPN2|W5FPN2_WHEAT Uncharacterized protein OS=Triticum aestivum PE=3 SV=1;tr|A0A1D6A406|A0A1D6A406_WHEAT Uncharacterized protein OS=Triticum aestivum PE=4 SV=1;tr|A0A
full	A0A1D6CIG2	K00002;K00001;K00004;K00008;K05351	GO:0008106;GO:0004022;GO:0004023;GO:0004024;GO:0004025;GO:0000721;GO:0052587;GO:0003939;GO:0055114;GO:0016491;GO:0008270;GO:0046526	alcohol dehydrogenase (NADP+);alcohol dehydrogenase;(R,R)-butanediol dehydrogenase / meso-butanediol dehydrogenase / diacetyl reductase;L-iditol 2-dehydrogenase;GroES-like zinc-binding alcohol dehydrogenase family protein;SPBC1773.05c;D-xylulose reductase;dehydrogenase, putative, expressed	12.9107	56.5674	-5.38267	0.101279	0.000124986	0.000102496	0.000116701	0.000120973	0.000154346	0.000276785	0.000378661	0.000317281	0.000255268	0.000250436	0.000179974	0.000230743	0.000193506	0.000168664	0.000197053	0.000288724	0.00028878	0.00023394	0.000264305	0.000323102	17	17	1	59.5	59.5	3.8	39.062	0	204.94	675450000	218	tr|A0A1D6CIG2|A0A1D6CIG2_WHEAT Uncharacterized protein OS=Triticum aestivum PE=4 SV=1;tr|A0A1D6C0R8|A0A1D6C0R8_WHEAT Uncharacterized protein OS=Triticum aestivum PE=4 SV=1;tr|A0A1D6C0R9|A0A1D6C0R9_WHEAT Uncharacterized protein OS=Triticum aestivum PE=4 SV=
full	A0A1D5S8V6	K00002;K00011;K06222;K18097;K17743;K18107	GO:0008106;GO:0004032;GO:0047953	alcohol dehydrogenase (NADP+);MONBRDRAFT_37115;aldehyde reductase;NAD(P)-linked oxidoreductase superfamily protein;Low-CO2-induced aldose reductase;2,5-diketo-D-gluconate reductase B;SPAC26F1.07;glycerol 2-dehydrogenase (NADP+);D-xylose reductase;oxidoreductase, aldo/keto reductase family protein, putative, expressed	0.163439	1.36361	-0.758598	0.977813	0.00011802	0.000128642	0.000125176	0.000120636	0.000152564	0.000209777	0.000188409	0.00012949	0.000160474	0.000151465	0.000123151	0.000123635	0.000153378	0.000122755	0.000130916	0.000165148	0.000164335	0.000158846	0.000185629	0.000159289	15	15	2	60.5	60.5	8.4	33.911	0	135.95	364800000	155	tr|A0A1D5S8V6|A0A1D5S8V6_WHEAT Uncharacterized protein OS=Triticum aestivum PE=4 SV=1
full	A0A1D5VC03	K00002;K06222;K00011	GO:0008106;GO:0004032	alcohol dehydrogenase (NADP+);NAD(P)-linked oxidoreductase superfamily protein;Aldo/keto reductase;2,5-diketo-D-gluconate reductase B;SPAC26F1.07;aldehyde reductase;oxidoreductase, aldo/keto reductase family protein, putative, expressed	81.6207	117.668	57.0444	3.99212e-07	3.47024e-05	2.80463e-05	4.63223e-05	6.11102e-05	4.41562e-05	6.72885e-05	7.20427e-05	6.07647e-05	6.59147e-05	4.83652e-05	0.000104333	0.000101994	7.71213e-05	9.20978e-05	9.0997e-05	9.89111e-05	8.91658e-05	8.08107e-05	0.00011218	0.000112642	12	11	2	40.8	38.3	12.2	34.242	0	36.029	144170000	74	tr|A0A1D5VC03|A0A1D5VC03_WHEAT Uncharacterized protein OS=Triticum aestivum PE=4 SV=1;tr|A0A077RWB4|A0A077RWB4_WHEAT Uncharacterized protein OS=Triticum aestivum GN=TRAES_3BF065800050CFD_c1 PE=4 SV=1;tr|A0A1D5WL32|A0A1D5WL32_WHEAT Uncharacterized protein O
full	A0A1D5WMF1	K01623	GO:0006096;GO:0004332	Aldolase superfamily protein;Fructose-1,6-bisphosphate aldolase;fructose-bisphosphate aldolase, class I;fructose-bisphospate aldolase isozyme, putative, expressed	32.5423	38.9987	25.411	0.000892447	0.00057736	0.000548231	0.000911634	0.000843467	0.000628995	0.000631368	0.000638141	0.000595766	0.000663975	0.000648239	0.000777357	0.00118837	0.000944048	0.000941332	0.00102731	0.000846196	0.000736899	0.000756418	0.000921045	0.000724363	25	23	1	72.6	68.4	4.7	38.796	0	323.31	1690900000	338	tr|A0A1D5WMF1|A0A1D5WMF1_WHEAT Uncharacterized protein OS=Triticum aestivum PE=4 SV=1;tr|A0A1D5WMF2|A0A1D5WMF2_WHEAT Uncharacterized protein OS=Triticum aestivum PE=4 SV=1
full	W5D0E3	K01623	GO:0006096;GO:0004332	Aldolase superfamily protein;Fructose-1,6-bisphosphate aldolase;fructose-bisphosphate aldolase, class I;fructose-bisphospate aldolase isozyme, putative, expressed	47.4027	62.0051	30.5189	0.00342112	2.17152e-05	1.67798e-05	3.59149e-05	4.19155e-05	2.9484e-05	3.2076e-05	2.60036e-05	2.34068e-05	2.62801e-05	1.83416e-05	3.92826e-05	5.50669e-05	4.89464e-05	3.64257e-05	5.64971e-05	4.05709e-05	3.8107e-05	2.84858e-05	3.71229e-05	2.03083e-05	19	2	1	64	12.8	5.6	38.895	0	224.87	76091000	41	tr|W5D0E3|W5D0E3_WHEAT Fructose-bisphosphate aldolase OS=Triticum aestivum GN=TRAES_3BF107400010CFD_c1 PE=3 SV=1
full	W5HZ47	K01623	GO:0006096;GO:0004332	Aldolase superfamily protein;Fructose-1,6-bisphosphate aldolase;fructose-bisphosphate aldolase, class I;fructose-bisphospate aldolase isozyme, putative, expressed	-21.5346	-13.3957	-31.1613	0.0103551	0.000770738	0.000551565	0.000789774	0.000546209	0.000721373	0.000494789	0.000644264	0.000672131	0.000578246	0.000467903	0.000563158	0.000564594	0.00075646	0.00041986	0.00062286	0.000305064	0.000481794	0.000464083	0.00034035	0.000375661	33	7	1	79.7	19.2	9.7	37.891	0	101.34	1171000000	107	tr|W5HZ47|W5HZ47_WHEAT Fructose-bisphosphate aldolase OS=Triticum aestivum PE=3 SV=1
full	A0A1D6C852	K01623	GO:0006096;GO:0004332	Aldolase superfamily protein;Fructose-1,6-bisphosphate aldolase;fructose-bisphosphate aldolase, class I;fructose-bisphospate aldolase isozyme, putative, expressed	-17.1986	-12.7863	-19.3775	0.0442127	9.57084e-05	7.75633e-05	0.000117668	9.29361e-05	0.00010514	0.000248372	0.000217868	0.000181185	0.000165204	0.000177671	6.4731e-05	8.17713e-05	9.53727e-05	6.98e-05	0.000114814	0.000203443	0.000171776	0.000139353	0.000157957	0.000125875	33	3	3	79.7	9.7	9.7	37.878	0	225.26	350410000	66	tr|A0A1D6C852|A0A1D6C852_WHEAT Uncharacterized protein OS=Triticum aestivum PE=4 SV=1
full	D8L9K9	K03841	GO:0042132;GO:0042578;GO:0005975	fructose-1,6-bisphosphatase I;MONBRDRAFT_32530;Fructose-1,6-bisphosphatase;Inositol monophosphatase family protein;fructose-1,6-bisphosphatase, putative, expressed	-11.6359	-20.6596	-1.34199	0.0633713	0.00173882	0.00164582	0.00251534	0.00227518	0.00209229	0.00173093	0.00195197	0.0018077	0.00173585	0.00177401	0.00125442	0.00154973	0.00165945	0.00154946	0.00213317	0.00186854	0.00185211	0.00162096	0.00173728	0.00180079	32	32	26	77.3	77.3	58.7	37.421	0	323.31	3150800000	552	tr|D8L9K9|D8L9K9_WHEAT Fructose-1,6-bisphosphatase, cytosolic,putative,expressed OS=Triticum aestivum GN=TAA_ctg0464b.00040.1 PE=3 SV=1;tr|A0A1D5VCR6|A0A1D5VCR6_WHEAT Uncharacterized protein OS=Triticum aestivum PE=4 SV=1
full	W5G4A2	K01623	GO:0006096;GO:0004332	fructose-bisphosphate aldolase 2;Fructose-1,6-bisphosphate aldolase;Aldolase superfamily protein;fructose-bisphospate aldolase isozyme, putative, expressed;fructose-bisphosphate aldolase 1;fructose-bisphosphate aldolase, class I	-11.364	-9.21287	-12.9805	0.0139921	0.0124764	0.00976542	0.0109557	0.00997793	0.0100029	0.0132052	0.0153545	0.0131776	0.0139769	0.0150521	0.00948703	0.00926562	0.00931564	0.00807627	0.0121345	0.0124665	0.0120293	0.0136261	0.0114122	0.0120463	41	41	1	76.4	76.4	10.6	41.635	0	323.31	25998000000	1280	tr|W5G4A2|W5G4A2_WHEAT Fructose-bisphosphate aldolase OS=Triticum aestivum PE=3 SV=1;tr|A0A1D5YRW6|A0A1D5YRW6_WHEAT Uncharacterized protein OS=Triticum aestivum PE=4 SV=1;tr|A0A1D5YRW5|A0A1D5YRW5_WHEAT Uncharacterized protein OS=Triticum aestivum PE=4 SV=1
full	W5EDL3	K01623	GO:0006096;GO:0004332	fructose-bisphosphate aldolase 2;Fructose-1,6-bisphosphate aldolase;Aldolase superfamily protein;fructose-bisphospate aldolase isozyme, putative, expressed;fructose-bisphosphate aldolase 1;fructose-bisphosphate aldolase, class I	-3.33795	-5.54258	0.999493	0.565422	0.00499612	0.00513122	0.0065172	0.00510072	0.00585218	0.00323218	0.00244991	0.00239425	0.00305261	0.00289827	0.00523977	0.00498344	0.00550213	0.00446967	0.00587281	0.00360295	0.00220504	0.00252612	0.00284967	0.00298363	34	19	5	77.3	58.2	7.7	41.869	0	323.31	8472000000	499	tr|W5EDL3|W5EDL3_WHEAT Fructose-bisphosphate aldolase OS=Triticum aestivum PE=3 SV=1;tr|A0A1D6S077|A0A1D6S077_WHEAT Uncharacterized protein OS=Triticum aestivum PE=4 SV=1;tr|A0A1D5XQV1|A0A1D5XQV1_WHEAT Uncharacterized protein OS=Triticum aestivum PE=4 SV=1
full	W5FL09	K01623	GO:0006096;GO:0004332	fructose-bisphosphate aldolase 2;Fructose-1,6-bisphosphate aldolase;Aldolase superfamily protein;fructose-bisphosphate aldolase 1;fructose-bisphospate aldolase isozyme, putative, expressed;fructose-bisphosphate aldolase, class I	-11.3192	-17.9592	-8.05758	0.237982	9.24119e-05	8.67983e-05	9.62889e-05	9.47902e-05	9.72603e-05	0.000253577	0.000185725	0.000145566	0.000168923	0.000198033	8.79263e-05	7.54406e-05	7.64304e-05	7.40159e-05	6.97681e-05	0.000204139	0.000132642	0.000232272	0.000147669	0.000158409	40	4	4	76.4	4.9	4.9	41.621	0	86.306	409130000	101	tr|W5FL09|W5FL09_WHEAT Fructose-bisphosphate aldolase OS=Triticum aestivum PE=3 SV=1
full	W5ETU1	K01623	GO:0006096;GO:0004332	fructose-bisphosphate aldolase 2;Fructose-1,6-bisphosphate aldolase;Aldolase superfamily protein;fructose-bisphosphate aldolase 1;fructose-bisphospate aldolase isozyme, putative, expressed;fructose-bisphosphate aldolase, class I	5.38496	-2.47372	14.7707	0.69168	0.000303775	0.000263767	0.000210238	0.000237048	0.000177896	0.00011778	0.000289302	8.29589e-05	0.000285721	0.000222905	0.000289899	0.000269775	0.000158458	0.000216705	0.000228382	0.00032684	0.000191701	0.00021401	0.000203173	0.000210454	33	4	4	77.3	7.7	7.7	41.974	0	183.86	372050000	99	tr|W5ETU1|W5ETU1_WHEAT Fructose-bisphosphate aldolase OS=Triticum aestivum PE=3 SV=1;tr|W5DTC2|W5DTC2_WHEAT Fructose-bisphosphate aldolase OS=Triticum aestivum PE=3 SV=1;tr|A0A1D5X4G1|A0A1D5X4G1_WHEAT Uncharacterized protein OS=Triticum aestivum PE=4 SV=1
full	A0A1D5WNG5	K01623	GO:0004332;GO:0006096	fructose-bisphosphate aldolase, class I;Aldolase superfamily protein;Fructose-1,6-bisphosphate aldolase;fructose-bisphospate aldolase isozyme, putative, expressed	38.6125	50.593	24.6392	0.00540727	2.41405e-05	1.38811e-05	2.39023e-05	2.94787e-05	2.02504e-05	2.10119e-05	1.89221e-05	1.51121e-05	2.48196e-05	1.58639e-05	3.02557e-05	4.34535e-05	3.77913e-05	2.39082e-05	3.27328e-05	2.60389e-05	2.85421e-05	1.99399e-05	2.65324e-05	1.82632e-05	15	1	1	57.6	5.8	5.8	37.506	0	188.73	47886000	34	tr|A0A1D5WNG5|A0A1D5WNG5_WHEAT Uncharacterized protein OS=Triticum aestivum PE=4 SV=1
full	A0A1D6D1Q3	K00895	GO:0006096;GO:0003872	Phosphofructokinase family protein;pyrophosphate--fructose 6-phosphate 1-phosphotransferase subunit beta, putative, expressed	17.0955	20.6434	13.8212	0.109787	1.62232e-05	1.60563e-05	2.34871e-05	2.72296e-05	2.64391e-05	2.27642e-05	2.461e-05	2.14273e-05	2.62161e-05	2.35621e-05	1.73268e-05	2.8894e-05	2.69349e-05	2.39719e-05	3.48988e-05	1.97561e-05	2.40077e-05	2.64209e-05	3.06606e-05	3.41237e-05	12	12	12	39.3	39.3	39.3	60.557	0	95.9	50044000	40	tr|A0A1D6D1Q3|A0A1D6D1Q3_WHEAT Uncharacterized protein OS=Triticum aestivum PE=4 SV=1;tr|A0A1D6CH78|A0A1D6CH78_WHEAT Uncharacterized protein OS=Triticum aestivum PE=4 SV=1;tr|A0A1D6CH77|A0A1D6CH77_WHEAT Uncharacterized protein OS=Triticum aestivum PE=4 SV=
full	A0A1D5XSR5	K01835	GO:0004614;GO:0071704;GO:0016868;GO:0005975	phosphoglucomutase;MONBRDRAFT_34982;Phosphoglucomutase/phosphomannomutase family protein;phosphoglucomutase, putative, expressed	8.56059	2.99983	18.642	0.176794	0.000682839	0.00062422	0.000934137	0.000802341	0.000836141	0.000331293	0.000505027	0.000439884	0.000474314	0.000389444	0.000711199	0.000762266	0.000820246	0.000787652	0.000914698	0.000525808	0.000512553	0.000462764	0.000536978	0.000500792	34	34	5	61.4	61.4	10.5	69.988	0	323.31	1044300000	425	tr|A0A1D5XSR5|A0A1D5XSR5_WHEAT Uncharacterized protein OS=Triticum aestivum PE=4 SV=1;tr|A0A1D5Y5T3|A0A1D5Y5T3_WHEAT Uncharacterized protein OS=Triticum aestivum PE=4 SV=1;tr|A0A1D5XSR6|A0A1D5XSR6_WHEAT Uncharacterized protein OS=Triticum aestivum PE=4 SV=
full	A0A1D5TP30	K00131;K18978;K13821;K00294	GO:0055114;GO:0016491;GO:0008152;GO:0004657;GO:0003842	aldehyde dehydrogenase 11A3;glyceraldehyde-3-phosphate dehydrogenase [NAD(P)+];Glyceraldehyde 3-phosphate dehydrogenase, nonphosphorylating;RHH-type transcriptional regulator, proline utilization regulon repressor / proline dehydrogenase / delta 1-pyrroline-5-carboxylate dehydrogenase;1-pyrroline-5-carboxylate dehydrogenase;aldehyde dehydrogenase, putative, expressed	16.371	18.4814	14.3885	0.0165439	0.000348055	0.000262921	0.00033938	0.000401288	0.000383955	0.000382525	0.000413056	0.000330213	0.000390738	0.000330917	0.00039217	0.000402307	0.000351777	0.000404681	0.000505427	0.000459621	0.000384553	0.000386252	0.000398478	0.000484363	26	26	2	71.2	71.2	5.8	53.005	0	323.31	988030000	417	tr|A0A1D5TP30|A0A1D5TP30_WHEAT Uncharacterized protein OS=Triticum aestivum PE=4 SV=1
full	A0A1D5TB86	K00873	GO:0004743;GO:0030955;GO:0006096;GO:0000287	MONBRDRAFT_14293;pyruvate kinase;Pyruvate kinase;Pyruvate kinase family protein;SPAC4H3.10c;pyruvate kinase, putative, expressed	75.8275	83.3185	67.3715	0.00305787	5.15209e-05	4.18027e-05	7.24968e-05	0.000104789	4.90693e-05	4.90869e-05	3.84784e-05	4.72842e-05	5.72765e-05	9.10678e-05	0.000101003	0.000161091	0.000128451	9.64116e-05	9.9073e-05	4.91377e-05	7.18036e-05	0.000113466	0.000153026	8.65523e-05	16	16	2	36.2	36.2	4.1	55.485	0	173.28	145690000	107	tr|A0A1D5TB86|A0A1D5TB86_WHEAT Uncharacterized protein OS=Triticum aestivum PE=4 SV=1;tr|A0A1D5UPJ7|A0A1D5UPJ7_WHEAT Uncharacterized protein OS=Triticum aestivum PE=4 SV=1;tr|W5BD38|W5BD38_WHEAT Pyruvate kinase OS=Triticum aestivum PE=3 SV=1;tr|A0A1D5UPJ5|
full	W5G100	K00873	GO:0030955;GO:0006096;GO:0004743;GO:0000287	Pyruvate kinase family protein;pyruvate kinase;pyruvate kinase, putative, expressed	40.2527	43.6539	34.9427	0.015466	4.51393e-05	4.68165e-05	6.00315e-05	9.46318e-05	3.90536e-05	2.18274e-05	3.72944e-05	3.21718e-05	3.4758e-05	5.69273e-05	8.45573e-05	8.07629e-05	6.63901e-05	8.37511e-05	9.49183e-05	3.44055e-05	3.7476e-05	4.83104e-05	6.84311e-05	5.82936e-05	10	10	10	30.4	30.4	30.4	57.42	0	57.849	71124000	79	tr|W5G100|W5G100_WHEAT Pyruvate kinase OS=Triticum aestivum PE=3 SV=1;tr|A0A1D6S2S6|A0A1D6S2S6_WHEAT Uncharacterized protein OS=Triticum aestivum PE=4 SV=1;tr|A0A1D5ZRZ2|A0A1D5ZRZ2_WHEAT Uncharacterized protein OS=Triticum aestivum PE=4 SV=1
full	A0A1D6S889	K18121;K00020;K08318	GO:0051287;GO:0008442;GO:0055114;GO:0004616;GO:0047577;GO:0061596;GO:0008677	glyoxylate reductase 2;3-hydroxyisobutyrate dehydrogenase;Gamma hydroxybutyrate dehydrogenase;4-hydroxybutyrate dehydrogenase / sulfolactaldehyde 3-reductase;glyoxylate reductase 1;NAD binding domain of 6-phosphogluconate dehydrogenase containing protein, expressed	-11.9523	12.7189	-27.9599	0.501639	0.000127804	0.000123644	9.89418e-05	0.000114265	8.99297e-05	9.13038e-05	0.000261198	6.89967e-05	0.000175519	0.000257714	0.000148468	0.00015278	0.000107816	0.000109239	0.000106818	8.05942e-05	6.6945e-05	0.000181954	0.000103544	0.000182712	14	14	0	74.2	74.2	0	30.354	0	323.31	273650000	149	tr|A0A1D6S889|A0A1D6S889_WHEAT Uncharacterized protein OS=Triticum aestivum PE=4 SV=1
full	Q9FEE4	K01602	NA	Rubisco Ribulose bisphosphate carboxylase (small chain) family protein;ribulose bisphosphate carboxylase small chain 1A;ribulose bisphosphate carboxylase small chain, chloroplast precursor, putative, expressed	-7.41735	-19.1312	9.05433	0.525672	0.0104303	0.00777915	0.00536711	0.00582212	0.00623335	0.00420619	0.00467477	0.00638298	0.00390804	0.00616773	0.00650711	0.00665152	0.00382052	0.00544666	0.00638935	0.00451061	0.00457001	0.00842885	0.00464778	0.00547679	21	4	3	74.1	18.4	13.8	19.433	0	22.574	8673000000	49	tr|Q9FEE4|Q9FEE4_WHEAT Ribulose bisphosphate carboxylase small chain OS=Triticum aestivum GN=rbcS PE=3 SV=1;tr|A0A1D5UUR6|A0A1D5UUR6_WHEAT Uncharacterized protein OS=Triticum aestivum PE=4 SV=1
full	W5C050	K19269;K01101;K02566	GO:0003869;GO:0008967;GO:0004725	2-phosphoglycolate phosphatase 1;Phosphoglycolate phosphatase/4-nitrophenylphosphatase;4-nitrophenyl phosphatase;NagD protein;4-nitrophenylphosphatase, putative, expressed;phosphoglycolate phosphatase	-11.4421	-11.1722	-11.6562	0.0166915	0.00159567	0.00158894	0.00160566	0.00177654	0.00175454	0.00212299	0.00233163	0.0019729	0.00197897	0.00208329	0.00136227	0.00142534	0.00154056	0.00157795	0.00148555	0.00221225	0.00168145	0.00151359	0.00172551	0.00213427	24	24	24	75.5	75.5	75.5	38.758	0	323.31	4150200000	519	tr|W5C050|W5C050_WHEAT Uncharacterized protein OS=Triticum aestivum PE=4 SV=1;tr|A0A1D5TFY0|A0A1D5TFY0_WHEAT Uncharacterized protein OS=Triticum aestivum PE=4 SV=1;tr|A0A1D5U1G0|A0A1D5U1G0_WHEAT Uncharacterized protein OS=Triticum aestivum PE=4 SV=1
full	A0A1D5UWH3	K00284	GO:0055114;GO:0016491;GO:0008152;GO:0015930;GO:0006807;GO:0016638;GO:0006537	ferredoxin-dependent glutamate synthase;ferredoxin-dependent glutamate synthase, chloroplastic	-11.8472	-20.0754	20.0524	0.191193	0.00289816	0.00240896	0.00353291	0.00336119	0.00274449	0.000540725	0.000770443	0.000827809	0.000872001	0.000844133	0.00224735	0.00224861	0.00261515	0.00202852	0.00280568	0.00171895	0.00089283	0.000639589	0.000707269	0.000669511	72	72	3	58.2	58.2	3.4	174.59	0	323.31	2528900000	903	tr|A0A1D5UWH3|A0A1D5UWH3_WHEAT Uncharacterized protein OS=Triticum aestivum PE=4 SV=1
full	A0A1D5UTM8	K00013;K14152	GO:0004399;GO:0055114;GO:0051287;GO:0008270;GO:0000105;GO:0004636;GO:0004635	histidinol dehydrogenase;Histidinol dehydrogenase;SPBC1711.13;phosphoribosyl-ATP pyrophosphohydrolase / phosphoribosyl-AMP cyclohydrolase / histidinol dehydrogenase;histidinol dehydrogenase, chloroplast precursor, putative, expressed	0.156761	-5.56575	4.9734	0.989983	6.48155e-05	5.907e-05	7.64927e-05	8.65784e-05	7.32638e-05	7.34562e-05	9.44419e-05	7.393e-05	8.05747e-05	0.000105565	6.1532e-05	6.47926e-05	8.13437e-05	5.93042e-05	7.31989e-05	5.45006e-05	0.000105173	7.06377e-05	6.87637e-05	0.000150178	10	10	10	33.8	33.8	33.8	46.67	0	142.97	162510000	99	tr|A0A1D5UTM8|A0A1D5UTM8_WHEAT Uncharacterized protein OS=Triticum aestivum PE=4 SV=1;tr|A0A1D5TXK5|A0A1D5TXK5_WHEAT Uncharacterized protein OS=Triticum aestivum PE=4 SV=1;tr|A0A1D5TDZ2|A0A1D5TDZ2_WHEAT Uncharacterized protein OS=Triticum aestivum PE=4 SV=
full	A0A1D5XB89	K01663	GO:0000105;GO:0000107	MONBRDRAFT_16620;Imidazole glycerol phosphate synthase;glutamine amidotransferase / cyclase [EC:2.4.2.- 4.1.3.-];HIS HF;imidazole glycerol phosphate synthase hisHF, chloroplast precursor, putative, expressed	-7.00863	-22.549	9.03382	0.565708	2.78e-05	1.37046e-05	2.91264e-05	1.85299e-05	1.71037e-05	1.46874e-05	1.75704e-05	2.3718e-05	2.66174e-05	2.03455e-05	1.29077e-05	2.47151e-05	2.00068e-05	8.91252e-06	1.57609e-05	1.81545e-05	2.84594e-05	2.07156e-05	1.97176e-05	2.51909e-05	9	9	9	21.1	21.1	21.1	62.016	0	22.655	45652000	49	tr|A0A1D5XB89|A0A1D5XB89_WHEAT Uncharacterized protein OS=Triticum aestivum PE=4 SV=1;tr|W5E0F8|W5E0F8_WHEAT Uncharacterized protein OS=Triticum aestivum PE=3 SV=1;tr|W5E789|W5E789_WHEAT Uncharacterized protein OS=Triticum aestivum PE=3 SV=1;tr|A0A1D5Y1Z8|
full	A0A1D6DEG6	K03644	GO:0015979;GO:0051539;GO:0016992;GO:0009107	ferredoxin/thioredoxin reductase subunit A (variable subunit) 1;ferredoxin/thioredoxin reductase subunit A (variable subunit) 2;ferredoxin-thioredoxin reductase, variable chain, putative, expressed	-10.0427	3.84508	-15.9027	0.179198	0.000235285	0.000238222	0.000212134	0.000306835	0.000220341	0.000626013	0.000567507	0.000572909	0.000461755	0.000646147	0.000223589	0.000285588	0.000269736	0.000271427	0.000209109	0.000641154	0.000490381	0.000379132	0.000457698	0.000448873	7	7	6	40.3	40.3	37.1	24.343	0	147.71	794540000	150	tr|A0A1D6DEG6|A0A1D6DEG6_WHEAT Uncharacterized protein OS=Triticum aestivum PE=4 SV=1;tr|A0A096UUH0|A0A096UUH0_WHEAT Uncharacterized protein OS=Triticum aestivum PE=4 SV=1
full	A0A1D5XDV2	K10206	GO:0030170;GO:0009058;GO:0016846	Pyridoxal phosphate (PLP)-dependent transferases superfamily protein;aminotransferase, classes I and II, domain containing protein, expressed	19.2322	12.1223	32.7199	0.0115985	0.000219769	0.000180188	0.000265423	0.000263821	0.000194986	0.000102402	0.000123208	0.000108723	0.000116344	0.00014193	0.000217484	0.000276501	0.000256278	0.000240941	0.000269262	0.000132404	0.000160611	0.000170245	0.000179914	0.000143333	17	17	9	53.8	53.8	27.5	50.03	0	236.45	339230000	217	tr|A0A1D5XDV2|A0A1D5XDV2_WHEAT Uncharacterized protein OS=Triticum aestivum PE=4 SV=1;tr|A0A1D5XDV1|A0A1D5XDV1_WHEAT Uncharacterized protein OS=Triticum aestivum PE=4 SV=1;tr|W5EM06|W5EM06_WHEAT Uncharacterized protein OS=Triticum aestivum PE=3 SV=1;tr|A0A
full	W5FCL6	K01374;K01373	GO:0008234;GO:0006508	MONBRDRAFT_22706;Cysteine proteinases superfamily protein;Papain family cysteine protease;cathepsin F;cysteine proteinase 1 precursor, putative, expressed	106.575	168.163	40.5757	0.0092485	4.14091e-05	2.74026e-05	4.23264e-05	8.66188e-05	4.03976e-05	5.4368e-05	2.59639e-05	3.70263e-05	6.20164e-05	4.28642e-05	0.000120832	0.000231511	0.00010063	0.000132171	5.34977e-05	4.67363e-05	5.12691e-05	5.90702e-05	0.000102396	5.29417e-05	5	5	4	15.9	15.9	13.8	41.022	0	33.973	102580000	71	tr|W5FCL6|W5FCL6_WHEAT Uncharacterized protein OS=Triticum aestivum PE=3 SV=1;tr|A0A1D5ZMF0|A0A1D5ZMF0_WHEAT Uncharacterized protein OS=Triticum aestivum PE=4 SV=1;tr|A0A1D5YBM3|A0A1D5YBM3_WHEAT Uncharacterized protein OS=Triticum aestivum PE=4 SV=1;tr|A0A
full	W5I047	K01374	GO:0008234;GO:0006508	MONBRDRAFT_22706;xylem cysteine peptidase 1;Cysteine endopeptidase	22.6176	52.7922	17.8283	0.0282601	8.45869e-05	0.000135913	0.000125732	0.000182397	0.00014972	0.00101758	0.000819708	0.000724821	0.000922466	0.000789313	0.000236093	0.000288541	0.000130831	0.000229773	0.000151226	0.00111393	0.000924003	0.000867313	0.00122723	0.000903379	10	10	4	38	38	18.8	41.664	0	277.12	1775900000	208	tr|W5I047|W5I047_WHEAT Uncharacterized protein OS=Triticum aestivum PE=3 SV=1;tr|A0A1D6C2Z1|A0A1D6C2Z1_WHEAT Uncharacterized protein OS=Triticum aestivum PE=4 SV=1;tr|A0A1D6CVI8|A0A1D6CVI8_WHEAT Uncharacterized protein OS=Triticum aestivum PE=4 SV=1;tr|A0A
full	A0A1D5V081	K13289;K01288;K16297	GO:0006508;GO:0004185	MONBRDRAFT_33274;SPAC1296.03c;serine carboxypeptidase-like 40;OsSCP40 - Putative Serine Carboxypeptidase homologue, expressed;cathepsin A (carboxypeptidase C)	-38.3901	-28.9343	-46.4367	0.000183746	3.37903e-05	3.30216e-05	4.35642e-05	2.84327e-05	3.50439e-05	5.32737e-05	3.47515e-05	3.42794e-05	4.85112e-05	3.34814e-05	2.00167e-05	2.79487e-05	3.22521e-05	2.37141e-05	1.96181e-05	3.03909e-05	2.45128e-05	1.79093e-05	2.11079e-05	1.55073e-05	9	9	2	28.4	28.4	8.6	56.523	0	78.529	70254000	44	tr|A0A1D5V081|A0A1D5V081_WHEAT Uncharacterized protein OS=Triticum aestivum PE=4 SV=1;tr|A0A1D5V080|A0A1D5V080_WHEAT Uncharacterized protein OS=Triticum aestivum PE=4 SV=1;tr|A0A1D5V082|A0A1D5V082_WHEAT Uncharacterized protein OS=Triticum aestivum PE=4 SV=
full	L0GED8	K16197;K06630	GO:0019904	MONBRDRAFT_38193;14-3-3 protein epsilon;general regulatory factor 7;14-3-3 protein;SPAC8E11.02c;14-3-3 protein, putative, expressed;general regulatory factor 3;14-3-3 protein beta/theta/zeta	23.5393	30.0137	9.75665	0.035256	0.001205	0.00101704	0.00163174	0.0020894	0.00124971	0.000653721	0.000679722	0.000690171	0.000652427	0.000702774	0.00160622	0.00205123	0.00199207	0.0018027	0.00189952	0.000936899	0.000831795	0.000634084	0.00072186	0.000583835	29	29	20	83.1	83.1	72.8	29.265	0	323.31	1829700000	388	tr|L0GED8|L0GED8_WHEAT 14-3-3 protein OS=Triticum aestivum GN=14R2 PE=2 SV=1;tr|A0A1D5XVH4|A0A1D5XVH4_WHEAT Uncharacterized protein OS=Triticum aestivum PE=4 SV=1;tr|A0A1D5X594|A0A1D5X594_WHEAT Uncharacterized protein OS=Triticum aestivum PE=4 SV=1;tr|A0A1
full	Q9FXQ9	K16197;K06630	GO:0019904	MONBRDRAFT_38193;14-3-3 protein epsilon;general regulatory factor 7;14-3-3 protein;SPAC8E11.02c;general regulatory factor 8;14-3-3 protein, putative, expressed;general regulatory factor 2;general regulatory factor 11;GF14 protein phi chain	18.7288	24.1847	9.09395	0.0376473	0.00014917	0.000107287	0.00018026	0.000178769	0.000109568	7.45037e-05	7.53011e-05	8.76412e-05	8.06432e-05	9.24779e-05	0.000177554	0.000190236	0.00016966	0.000169071	0.000193885	0.000104343	0.00010548	7.3654e-05	9.56198e-05	6.88073e-05	17	14	0	72.9	69.9	0	29.395	0	133.49	201490000	134	tr|Q9FXQ9|Q9FXQ9_WHEAT TaWIN1 OS=Triticum aestivum GN=TaWIN1 PE=2 SV=1;tr|A0A1D5XQA2|A0A1D5XQA2_WHEAT Uncharacterized protein OS=Triticum aestivum PE=4 SV=1;tr|A0A1D5XQA5|A0A1D5XQA5_WHEAT Uncharacterized protein OS=Triticum aestivum PE=4 SV=1
full	G5DFC5	K16197;K06630	GO:0019904;GO:0006355;GO:0003677	MONBRDRAFT_38193;general regulatory factor 7;14-3-3 protein;14-3-3 protein epsilon;SPAC8E11.02c;general regulatory factor 8;14-3-3 protein, putative, expressed;general regulatory factor 2;GF14 protein phi chain;general regulatory factor 5;NAC domain containing protein 23;general regulatory factor 3	-12.0685	-8.32879	-17.2437	0.229345	4.88588e-05	4.2549e-05	6.76177e-05	7.8498e-05	4.78759e-05	4.48093e-05	3.75662e-05	4.02928e-05	3.62749e-05	4.7291e-05	3.99749e-05	5.99046e-05	6.22211e-05	4.73191e-05	5.22093e-05	5.11739e-05	3.40246e-05	2.26975e-05	3.38526e-05	2.89232e-05	18	5	1	64.6	33.8	4.2	29.97	0	20.158	82316000	63	tr|G5DFC5|G5DFC5_WHEAT 14-3-3 protein OS=Triticum aestivum PE=2 SV=1
full	A0A1D5U305	K04564	GO:0055114;GO:0046872;GO:0006801;GO:0004784;GO:0008384;GO:0016021;GO:0016020	MONBRDRAFT_34408;manganese superoxide dismutase 1;superoxide dismutase, Fe-Mn family;Mn superoxide dismutase;SPAC1486.01;superoxide dismutase, mitochondrial precursor, putative, expressed;nodulin MtN21 /EamA-like transporter family protein	23.4119	66.581	13.1964	0.0768125	3.20323e-05	7.92969e-05	5.09401e-05	5.14488e-05	3.65301e-05	0.000147457	0.000229905	0.000242239	0.000243877	0.000194034	8.4981e-05	0.000112937	5.51148e-05	9.28836e-05	7.09501e-05	0.00015192	0.000252583	0.000292513	0.000244315	0.000255735	11	11	3	55.1	55.1	11.1	24.603	0	71.544	385880000	133	tr|A0A1D5U305|A0A1D5U305_WHEAT Uncharacterized protein OS=Triticum aestivum PE=4 SV=1;tr|A0A1D5U304|A0A1D5U304_WHEAT Uncharacterized protein OS=Triticum aestivum PE=4 SV=1;tr|A0A1D5UKP8|A0A1D5UKP8_WHEAT Uncharacterized protein OS=Triticum aestivum PE=4 SV=
full	A0A1D6BU25	K05759	NA	profilin;profilin 3;profilin domain containing protein, expressed	-9.52528	-10.1076	-9.27279	0.147645	0.000264322	0.000190723	0.000338269	0.000385074	0.000204932	0.00066285	0.000657635	0.00059962	0.000647892	0.000622128	0.000227257	0.000257853	0.00028984	0.000249742	0.000218808	0.000650312	0.000659898	0.00051386	0.000611503	0.000458737	11	11	4	97.7	97.7	53.4	14.178	0	68.038	1176900000	209	tr|A0A1D6BU25|A0A1D6BU25_WHEAT Uncharacterized protein OS=Triticum aestivum PE=4 SV=1;sp|P49233|PROF2_WHEAT Profilin-2 OS=Triticum aestivum GN=PRO2 PE=2 SV=2;sp|P49232|PROF1_WHEAT Profilin-1 OS=Triticum aestivum GN=PRO1 PE=2 SV=2;tr|E2GJB9|E2GJB9_WHEAT Pro
full	A0A1D5RR61	K14496	NA	Polyketide cyclase/dehydrase and lipid transport superfamily protein;cyclase/dehydrase family protein, putative, expressed;PYR1-like 1	-22.003	-33.8526	-9.54758	0.0258479	0.000181723	0.000186817	0.000211803	0.000196727	0.000232598	0.000215883	0.000250167	0.00020976	0.000132899	0.000151845	0.000112053	0.000146571	0.000195846	0.000112098	0.000101301	0.000191078	0.000234321	0.000170545	0.00015957	0.000113331	15	15	2	58.3	58.3	10	22.62	0	127.23	474910000	156	tr|A0A1D5RR61|A0A1D5RR61_WHEAT Uncharacterized protein OS=Triticum aestivum PE=4 SV=1;tr|A0A1D5T044|A0A1D5T044_WHEAT Uncharacterized protein OS=Triticum aestivum PE=4 SV=1
full	L0GDQ5	K06630;K16197	GO:0019904	14-3-3 protein epsilon;MONBRDRAFT_38193;14-3-3 protein;14-3-3 protein, putative, expressed;14-3-3 protein beta/theta/zeta	-5.48888	-5.37524	-5.83398	0.568359	0.000262558	0.000236721	0.000389344	0.000322521	0.000260326	9.29277e-05	0.000105979	9.33627e-05	9.69767e-05	9.52886e-05	0.000219489	0.000270339	0.000317594	0.000249351	0.000335602	0.000127573	0.000102535	6.44435e-05	9.0599e-05	7.11166e-05	21	12	8	73.7	55.7	47.3	29.748	0	120.04	272500000	141	tr|L0GDQ5|L0GDQ5_WHEAT 14-3-3 protein OS=Triticum aestivum GN=14R1 PE=2 SV=1;tr|W5D4G1|W5D4G1_WHEAT Uncharacterized protein OS=Triticum aestivum GN=TRAES_3BF024700350CFD_c1 PE=3 SV=1;tr|W5CLK1|W5CLK1_WHEAT Uncharacterized protein OS=Triticum aestivum PE=3
full	A0A1D5WJF1	K14753	GO:0005515	receptor for activated C kinase 1C;Subtilase family protein	21.08	25.4225	9.88825	0.00903134	0.000210311	0.000241297	0.000239186	0.000324958	0.000282738	0.000102867	7.5854e-05	9.20199e-05	0.00011804	0.00011504	0.000325326	0.000312665	0.000306806	0.000362175	0.000321625	9.08448e-05	0.000144025	0.000102185	0.000123102	9.34837e-05	13	13	11	54	54	48.5	33.706	0	241.22	285180000	144	tr|A0A1D5WJF1|A0A1D5WJF1_WHEAT Uncharacterized protein OS=Triticum aestivum PE=4 SV=1;tr|A0A1D6DB88|A0A1D6DB88_WHEAT Uncharacterized protein OS=Triticum aestivum PE=4 SV=1;tr|A0A1D6DB85|A0A1D6DB85_WHEAT Uncharacterized protein OS=Triticum aestivum PE=4 SV=
full	A0A1D5SZ58	K14753	GO:0005515	receptor for activated C kinase 1C;WD repeat-containing protein, putative, expressed;Subtilase family protein	12.1155	12.0075	12.2582	0.378735	2.11609e-05	2.36324e-05	3.15585e-05	4.58562e-05	3.02898e-05	1.17297e-05	2.27343e-05	2.21087e-05	2.75709e-05	3.12791e-05	3.02975e-05	3.45507e-05	3.26787e-05	3.25885e-05	4.06936e-05	1.10317e-05	3.57139e-05	2.59076e-05	3.33033e-05	2.3615e-05	7	5	1	36.7	31.1	9.5	33.002	0	20.098	45710000	36	tr|A0A1D5SZ58|A0A1D5SZ58_WHEAT Uncharacterized protein OS=Triticum aestivum PE=4 SV=1;tr|A0A1D5SZ57|A0A1D5SZ57_WHEAT Uncharacterized protein OS=Triticum aestivum PE=4 SV=1;tr|A0A1D5RTT2|A0A1D5RTT2_WHEAT Uncharacterized protein OS=Triticum aestivum PE=4 SV=
full	W5BD57	K03696;K03695;K03694	GO:0019538;GO:0005515;GO:0016887;GO:0005524	ATP-dependent Clp protease ATP-binding subunit ClpC;CLPC homologue 1;ClpD chaperone, Hsp100 family;ATP-dependent Clp protease ATP-binding subunit ClpB;ATP-dependent Clp protease ATP-binding subunit ClpA;ATP-dependent Clp protease ATP-binding subunit clpA homolog CD4B,chloroplast precursor, putative, expressed	-5.27658	-16.1915	3.82913	0.341456	0.00116744	0.000919223	0.00124507	0.00118647	0.00103913	0.00145373	0.00141933	0.00120528	0.00111986	0.00146331	0.000767211	0.00108354	0.00103654	0.000838742	0.000931482	0.00150434	0.00138262	0.00142891	0.0014955	0.00110522	59	59	0	64.3	64.3	0	101.54	0	323.31	2512200000	795	tr|W5BD57|W5BD57_WHEAT Uncharacterized protein OS=Triticum aestivum PE=3 SV=1;tr|A0A1D6RHP5|A0A1D6RHP5_WHEAT Uncharacterized protein OS=Triticum aestivum PE=4 SV=1;tr|A0A1D5UH61|A0A1D5UH61_WHEAT Uncharacterized protein OS=Triticum aestivum PE=4 SV=1;tr|A0A
full	A0A1D5Z2K7	K03696	GO:0019538;GO:0016887;GO:0005524	Clp ATPase;ERD1 protein, chloroplast precursor, putative, expressed	341.876	305.501	482.795	0.00623748	9.37733e-06	8.2218e-06	2.16751e-05	9.54644e-05	1.03155e-05	7.91762e-06	4.99904e-06	1.07372e-05	8.04507e-06	5.74406e-06	6.83477e-05	0.000249068	0.000107202	0.000113875	4.97035e-05	3.68446e-05	3.21949e-05	5.13432e-05	7.19213e-05	2.59117e-05	19	18	3	31.9	30.7	5.3	100.61	0	146.22	84558000	80	tr|A0A1D5Z2K7|A0A1D5Z2K7_WHEAT Uncharacterized protein OS=Triticum aestivum PE=4 SV=1;tr|A0A1D5YJC7|A0A1D5YJC7_WHEAT Uncharacterized protein OS=Triticum aestivum PE=4 SV=1
full	A0A1D5YL89	NA	NA	?	-45.7422	-48.8123	-41.0895	4.45025e-05	0.000414092	0.000324984	0.000503542	0.000321857	0.000389811	0.000302649	0.000286481	0.000218836	0.000227416	0.000254153	0.000142828	0.000149151	0.00032204	0.000150556	0.000235778	0.000198304	0.000175831	0.000149431	0.000108311	0.000127794	17	17	5	63.7	63.7	21.3	38.652	0	243.61	494980000	192	tr|A0A1D5YL89|A0A1D5YL89_WHEAT Uncharacterized protein OS=Triticum aestivum PE=4 SV=1
full	A0A1D5RQ31	NA	NA	?	-22.6812	3.56623	-30.3439	0.00673253	4.04152e-05	3.81995e-05	5.6291e-05	5.603e-05	3.90703e-05	0.000139961	0.000165251	0.000131142	0.000156197	0.000195295	4.95479e-05	4.66116e-05	6.11563e-05	4.26487e-05	3.82439e-05	0.000103692	0.000127197	0.000120659	0.000115345	8.18903e-05	11	11	11	39.6	39.6	39.6	36.928	0	222.45	231500000	121	tr|A0A1D5RQ31|A0A1D5RQ31_WHEAT Uncharacterized protein OS=Triticum aestivum PE=4 SV=1;tr|A0A1D5SZV4|A0A1D5SZV4_WHEAT Uncharacterized protein OS=Triticum aestivum PE=4 SV=1;tr|A0A1D5S9Q1|A0A1D5S9Q1_WHEAT Uncharacterized protein OS=Triticum aestivum PE=4 SV=
full	A0A1D5V177	NA	NA	26S protease regulatory subunit 6B homolog	10.1543	24.031	2.32488	0.562632	1.10291e-05	1.39675e-05	1.5547e-05	2.24895e-05	8.56915e-06	1.57758e-05	2.94425e-05	2.40691e-05	3.42752e-05	2.33441e-05	1.73973e-05	2.1763e-05	2.0378e-05	1.92473e-05	1.00234e-05	1.18975e-05	2.50204e-05	2.24931e-05	4.40711e-05	2.63752e-05	7	6	6	23.4	20.5	20.5	46.2	0	32.081	38607000	35	tr|A0A1D5V177|A0A1D5V177_WHEAT Uncharacterized protein OS=Triticum aestivum PE=4 SV=1;tr|W5B844|W5B844_WHEAT Uncharacterized protein OS=Triticum aestivum PE=3 SV=1;tr|A0A1D5UMV4|A0A1D5UMV4_WHEAT Uncharacterized protein OS=Triticum aestivum PE=4 SV=1;tr|W5A
full	A0A1D5YYZ5	NA	NA	2Fe-2S ferredoxin-like superfamily protein;ferredoxin 1-like isoform 1, putative, expressed	22.3741	33.6065	16.2498	0.0209692	2.02179e-05	1.76936e-05	1.89877e-05	2.65601e-05	2.45143e-05	3.89137e-05	4.7941e-05	4.08124e-05	3.67023e-05	3.3662e-05	2.51371e-05	2.74513e-05	2.44455e-05	3.12691e-05	3.59567e-05	3.40499e-05	4.36725e-05	5.64956e-05	5.25821e-05	4.34111e-05	4	4	4	27.5	27.5	27.5	17.175	0	59.559	78839000	31	tr|A0A1D5YYZ5|A0A1D5YYZ5_WHEAT Uncharacterized protein OS=Triticum aestivum PE=4 SV=1
full	W5G112	NA	GO:0009098;GO:0003852;GO:0003824	2-isopropylmalate synthase 1	-42.6003	-45.3342	-35.1685	0.000691305	0.000350883	0.000291234	0.000500207	0.000314599	0.00037559	0.000179682	0.00014502	9.54382e-05	0.000127177	0.000126799	0.00014657	0.000165147	0.00031718	0.000158717	0.000214145	0.000112693	0.000107459	7.57341e-05	6.24591e-05	7.86945e-05	27	27	2	64.9	64.9	5.7	67.24	0	323.31	344340000	244	tr|W5G112|W5G112_WHEAT Uncharacterized protein OS=Triticum aestivum PE=3 SV=1;tr|A0A1D5Z6T2|A0A1D5Z6T2_WHEAT Uncharacterized protein OS=Triticum aestivum PE=4 SV=1
full	A0A1D6RTN3	NA	GO:0055114;GO:0016491	2-oxoglutarate (2OG) and Fe(II)-dependent oxygenase superfamily protein;expressed protein	31.9507	55.0889	10.801	8.34375e-05	2.70862e-05	2.33454e-05	2.84474e-05	3.26461e-05	3.23504e-05	3.13299e-05	3.68477e-05	2.74662e-05	3.39425e-05	2.78159e-05	4.84856e-05	4.83737e-05	4.48342e-05	4.11498e-05	4.02917e-05	3.99446e-05	3.99967e-05	3.14751e-05	3.20871e-05	3.08996e-05	9	9	2	50	50	15.9	36.695	0	82.962	81459000	42	tr|A0A1D6RTN3|A0A1D6RTN3_WHEAT Uncharacterized protein OS=Triticum aestivum PE=4 SV=1;tr|A0A077RWY7|A0A077RWY7_WHEAT Uncharacterized protein OS=Triticum aestivum GN=TRAES_3BF082300030CFD_c1 PE=4 SV=1
full	W5FRQ9	NA	NA	30S ribosomal protein S3, chloroplastic	-23.9047	-26.7751	-20.0601	0.0499346	4.48749e-05	3.52399e-05	6.40123e-05	5.9101e-05	3.5412e-05	4.59153e-05	5.3861e-05	2.10423e-05	2.70692e-05	3.02844e-05	3.31742e-05	2.72184e-05	3.60389e-05	3.15493e-05	4.67632e-05	3.48052e-05	3.05584e-05	2.58585e-05	2.877e-05	2.24387e-05	6	6	6	22.7	22.7	22.7	22.829	0	199.5	74541000	80	tr|W5FRQ9|W5FRQ9_WHEAT Uncharacterized protein OS=Triticum aestivum PE=4 SV=1;tr|W5E9Q9|W5E9Q9_WHEAT Uncharacterized protein OS=Triticum aestivum PE=3 SV=1;sp|Q95H49|RR3_WHEAT 30S ribosomal protein S3, chloroplastic OS=Triticum aestivum GN=rps3 PE=3 SV=1
full	W5A5L6	NA	NA	40S ribosomal protein S17-4	9.49838	21.1363	-0.0084988	0.272905	2.61231e-05	3.36576e-05	4.90323e-05	5.26118e-05	3.68675e-05	4.88733e-05	4.64603e-05	4.58947e-05	5.55835e-05	4.59284e-05	4.38244e-05	5.52033e-05	5.35727e-05	3.75365e-05	5.0067e-05	3.63851e-05	6.01002e-05	4.68995e-05	4.53299e-05	5.40048e-05	6	6	1	36.4	36.4	8.4	16.492	0	26.923	77940000	55	tr|W5A5L6|W5A5L6_WHEAT Uncharacterized protein OS=Triticum aestivum PE=3 SV=1
full	A0A1D5Y5U1	NA	NA	40S ribosomal protein S25	34.3888	35.4027	33.8347	0.110472	4.07535e-05	0.000129532	3.97215e-05	9.40553e-05	0.000102157	0.000212176	0.000187719	0.000102549	0.000102509	0.000138216	0.000125221	5.58457e-05	8.73619e-05	0.00018341	9.81925e-05	0.00015288	0.0001163	0.000269464	0.000190993	0.000264982	8	8	8	53.3	53.3	53.3	10.388	0	102.98	348670000	90	tr|A0A1D5Y5U1|A0A1D5Y5U1_WHEAT Uncharacterized protein OS=Triticum aestivum PE=4 SV=1;tr|W5EP45|W5EP45_WHEAT Uncharacterized protein OS=Triticum aestivum PE=4 SV=1;tr|A0A1D6CMX7|A0A1D6CMX7_WHEAT Uncharacterized protein OS=Triticum aestivum PE=4 SV=1;tr|A0A
full	W5HWP8	NA	NA	50S ribosomal protein L33, chloroplastic	-17.5657	-23.9368	-10.4197	0.220459	0.000174056	0.000161081	0.000130582	0.000369365	0.000350746	0.000194428	0.000192408	0.000210005	0.000239291	0.000221096	0.000223685	0.000233622	0.000102646	9.51746e-05	0.000246854	0.000180396	0.000202883	0.000177165	0.000208694	0.00017793	5	5	5	50	50	50	7.6599	0	51.288	508400000	81	tr|W5HWP8|W5HWP8_WHEAT Uncharacterized protein OS=Triticum aestivum PE=3 SV=1;sp|Q95H56|RK33_WHEAT 50S ribosomal protein L33, chloroplastic OS=Triticum aestivum GN=rpl33 PE=3 SV=1
full	A0A1D6BUU8	NA	NA	acclimation of photosynthesis to environment;Thykaloid associated protein required for photosynthetic acclimation to variable light intensity;APE1, putative, expressed	0.496423	-3.34607	5.15745	0.954696	6.47441e-05	4.5606e-05	0.00010206	6.36688e-05	7.51125e-05	5.12022e-05	6.28144e-05	5.78981e-05	6.15695e-05	5.60337e-05	6.46743e-05	7.15898e-05	6.92873e-05	5.82376e-05	7.56515e-05	5.66501e-05	7.89209e-05	5.30145e-05	5.43415e-05	6.15227e-05	9	9	9	41.6	41.6	41.6	28.433	0	36.473	143400000	85	tr|A0A1D6BUU8|A0A1D6BUU8_WHEAT Uncharacterized protein OS=Triticum aestivum PE=4 SV=1;tr|A0A1D5XPG3|A0A1D5XPG3_WHEAT Uncharacterized protein OS=Triticum aestivum PE=4 SV=1;tr|A0A1D6CKT8|A0A1D6CKT8_WHEAT Uncharacterized protein OS=Triticum aestivum PE=4 SV=
full	A0A1D5YLT8	NA	NA	Aconitate hydratase	74.8098	82.8134	68.7691	1.01964e-05	0.000116424	0.000162977	0.000196423	0.000312431	0.000207927	0.000182698	0.000259352	0.000291846	0.00030985	0.000276119	0.000339948	0.000406721	0.000372706	0.00036006	0.000341719	0.000363788	0.000413656	0.000535683	0.000529039	0.000385358	40	36	12	49.4	45.3	14.4	106.93	0	323.31	792890000	304	tr|A0A1D5YLT8|A0A1D5YLT8_WHEAT Uncharacterized protein OS=Triticum aestivum PE=4 SV=1;tr|A0A1D5XYE0|A0A1D5XYE0_WHEAT Uncharacterized protein OS=Triticum aestivum PE=4 SV=1;tr|A0A1D5YLT7|A0A1D5YLT7_WHEAT Uncharacterized protein OS=Triticum aestivum PE=4 SV=
full	A0A1D5ZD90	NA	NA	ACT domain-containing protein	11.4587	49.7248	-4.74696	0.243706	5.06432e-05	6.20552e-05	7.71387e-05	0.00010788	6.83089e-05	0.000166627	0.000155457	0.000170183	0.00023291	0.000139116	8.65566e-05	0.00012891	0.000108347	9.89866e-05	0.000125231	0.000208281	0.00015288	0.000163309	0.000156895	0.0001419	10	10	10	46.2	46.2	46.2	26.845	0	323.31	344330000	135	tr|A0A1D5ZD90|A0A1D5ZD90_WHEAT Uncharacterized protein OS=Triticum aestivum PE=4 SV=1;tr|A0A1D5ZQ31|A0A1D5ZQ31_WHEAT Uncharacterized protein OS=Triticum aestivum PE=4 SV=1;tr|W5FYM6|W5FYM6_WHEAT Uncharacterized protein OS=Triticum aestivum PE=4 SV=1;tr|W5F
full	A0A1D6CVQ2	NA	NA	ACT domain-containing protein;uridylyltransferase-related;uridylyltransferase-related, putative, expressed	-1.279	-6.56159	0.952665	0.866633	0.00110206	0.000981748	0.000666803	0.00081424	0.000760577	0.0017591	0.00164416	0.00240478	0.00230007	0.00213063	0.00097362	0.00087578	0.000698882	0.000857171	0.000636157	0.00179002	0.00212159	0.00178889	0.00243521	0.00220058	12	12	12	45.7	45.7	45.7	29.597	0	323.31	3758300000	288	tr|A0A1D6CVQ2|A0A1D6CVQ2_WHEAT Uncharacterized protein OS=Triticum aestivum PE=4 SV=1;tr|A0A1D6BM68|A0A1D6BM68_WHEAT Uncharacterized protein OS=Triticum aestivum PE=4 SV=1;tr|A0A1D6C7N7|A0A1D6C7N7_WHEAT Uncharacterized protein OS=Triticum aestivum PE=4 SV=
full	W5FGR3	NA	NA	Actin depolymerizing factor (Actin-depolymerizing protein. Severs actin filaments (F-actin) and binds to actin monomers)	2.11597	31.8747	-11.8037	0.879385	3.47711e-05	6.85487e-05	5.52094e-05	9.75174e-05	5.67763e-05	0.000115992	0.000161705	0.000106989	0.000116037	0.000168057	7.33461e-05	8.82025e-05	8.64907e-05	0.000102773	6.17216e-05	0.000124567	0.000133066	6.2815e-05	0.000180776	8.8615e-05	7	7	2	65.5	65.5	23.9	15.751	0	101.28	257660000	98	tr|W5FGR3|W5FGR3_WHEAT Uncharacterized protein OS=Triticum aestivum PE=3 SV=1;tr|A0A1D5ZJ79|A0A1D5ZJ79_WHEAT Uncharacterized protein OS=Triticum aestivum PE=4 SV=1
full	W5FAY5	K10355;K05692,K10355	NA	actin, other eukaryote;actin-11;Actin;actin 7;actin, putative, expressed;actin 2;actin 8;actin-12	1.35026	-1.74803	5.47113	0.853056	0.00150491	0.00163885	0.00197523	0.00196339	0.00193428	0.00133155	0.00141314	0.00112107	0.00148153	0.00143191	0.0012105	0.00224725	0.00190709	0.0016558	0.00183841	0.00153843	0.00147094	0.00126837	0.0017018	0.00117057	27	27	4	75.1	75.1	11.7	41.655	0	201.96	3121000000	456	tr|W5FAY5|W5FAY5_WHEAT Uncharacterized protein OS=Triticum aestivum PE=3 SV=1
full	W5AH12	K10355;K05692,K10355	NA	actin, other eukaryote;actin-11;Actin;actin 7;actin, putative, expressed;actin 8;actin 2;actin-12	28.8782	17.2791	44.3643	0.0166693	3.85964e-05	4.66831e-05	5.69579e-05	5.46715e-05	6.2314e-05	2.74192e-05	3.9225e-05	3.78232e-05	4.12692e-05	4.84191e-05	3.96765e-05	7.87675e-05	5.93238e-05	7.1747e-05	5.44995e-05	4.59307e-05	5.92381e-05	4.47897e-05	6.71545e-05	6.31789e-05	25	5	0	65.3	14.9	0	41.661	0	92.787	74254000	44	tr|W5AH12|W5AH12_WHEAT Uncharacterized protein OS=Triticum aestivum PE=3 SV=1
full	A0A1D6S494	K02078	GO:0000036	Acyl-carrier protein;acyl carrier protein;acyl carrier protein, putative, expressed;acyl carrier protein 4	-12.3926	-13.425	-11.9672	0.238903	0.000651274	0.000677537	0.000783435	0.000787508	0.000747444	0.00187137	0.00237318	0.00180067	0.0014736	0.00133184	0.000455044	0.00069171	0.000919381	0.00067004	0.000421386	0.00179722	0.00187532	0.00118645	0.00172691	0.00120559	6	6	6	25.7	25.7	25.7	11.688	0	88.878	3154600000	111	tr|A0A1D6S494|A0A1D6S494_WHEAT Uncharacterized protein OS=Triticum aestivum PE=4 SV=1;tr|A0A1D5YRV7|A0A1D5YRV7_WHEAT Uncharacterized protein OS=Triticum aestivum PE=4 SV=1;tr|W5FM23|W5FM23_WHEAT Acyl carrier protein OS=Triticum aestivum PE=3 SV=1;tr|W5F3T3
full	A0A1D5UXD1	NA	GO:0006950	Adenine nucleotide alpha hydrolases-like superfamily protein;universal stress protein domain containing protein, putative, expressed	1.29774	14.7968	-12.5174	0.894294	2.62688e-05	3.5658e-05	4.57244e-05	5.93404e-05	4.76779e-05	4.32644e-05	3.90845e-05	3.92186e-05	4.41791e-05	4.40113e-05	3.01095e-05	6.11822e-05	5.8219e-05	5.16076e-05	4.53153e-05	3.63851e-05	3.60277e-05	3.26464e-05	3.50381e-05	4.34044e-05	6	6	6	40.1	40.1	40.1	27.261	0	38.464	79268000	77	tr|A0A1D5UXD1|A0A1D5UXD1_WHEAT Uncharacterized protein OS=Triticum aestivum PE=4 SV=1;tr|A0A1D5TLL4|A0A1D5TLL4_WHEAT Uncharacterized protein OS=Triticum aestivum PE=4 SV=1;tr|A0A1D5U8Z9|A0A1D5U8Z9_WHEAT Uncharacterized protein OS=Triticum aestivum PE=4 SV=
full	A0A1D6CG78	NA	NA	adenylate cyclases;adenylate cyclase family protein, expressed	-11.8811	-15.5466	-9.717	0.3038	3.79751e-05	2.33662e-05	6.17049e-05	5.16342e-05	3.20576e-05	7.03899e-05	7.84657e-05	8.0609e-05	6.78034e-05	5.28902e-05	2.37203e-05	3.95022e-05	5.157e-05	3.26737e-05	2.71312e-05	8.56487e-05	7.7983e-05	5.20783e-05	5.20171e-05	4.84064e-05	7	7	0	49.5	49.5	0	23.194	0	32.21	139090000	60	tr|A0A1D6CG78|A0A1D6CG78_WHEAT Uncharacterized protein OS=Triticum aestivum PE=4 SV=1
full	A0A1D6BTF2	NA	GO:0006950;GO:0051087;GO:0001671	Aha1 domain-containing protein;activator of 90 kDa heat shock protein ATPase homolog, putative, expressed	19.7806	18.788	21.9209	0.122621	2.22143e-05	3.10802e-05	4.04426e-05	4.65641e-05	3.77793e-05	1.62367e-05	2.0551e-05	1.57082e-05	1.96116e-05	1.04741e-05	2.89117e-05	5.08715e-05	4.79784e-05	4.38573e-05	3.99194e-05	1.40326e-05	1.80407e-05	2.24351e-05	2.70828e-05	1.9093e-05	6	6	6	27.2	27.2	27.2	38.094	0	25.471	50821000	57	tr|A0A1D6BTF2|A0A1D6BTF2_WHEAT Uncharacterized protein OS=Triticum aestivum PE=4 SV=1;tr|A0A1D6BTF1|A0A1D6BTF1_WHEAT Uncharacterized protein OS=Triticum aestivum PE=4 SV=1;tr|A0A1D6BTF3|A0A1D6BTF3_WHEAT Uncharacterized protein OS=Triticum aestivum PE=4 SV=
full	A0A1D5XQ87	NA	NA	Alanine--tRNA ligase	17.1836	3.23415	38.9162	0.240137	3.86017e-05	2.90772e-05	5.6985e-05	5.51704e-05	3.48655e-05	1.61591e-05	1.89456e-05	2.34786e-05	2.97803e-05	4.94458e-05	3.3777e-05	6.33642e-05	4.59423e-05	3.44503e-05	4.41096e-05	3.30585e-05	3.74587e-05	3.58529e-05	4.29447e-05	4.21248e-05	14	14	0	24	24	0	84.388	0	88.579	59924000	99	tr|A0A1D5XQ87|A0A1D5XQ87_WHEAT Uncharacterized protein OS=Triticum aestivum PE=4 SV=1;tr|A0A1D5XQ85|A0A1D5XQ85_WHEAT Uncharacterized protein OS=Triticum aestivum PE=4 SV=1;tr|A0A1D5XQ89|A0A1D5XQ89_WHEAT Uncharacterized protein OS=Triticum aestivum PE=4 SV=
full	W5I127	NA	GO:0003676	Alba DNA/RNA-binding protein;protein of unknown function domain containing protein, expressed	22.3043	37.2908	3.77624	0.0405723	3.52179e-05	2.72282e-05	5.11113e-05	4.9025e-05	4.28541e-05	3.00191e-05	2.77902e-05	3.33453e-05	4.30308e-05	3.19826e-05	4.86437e-05	5.89679e-05	7.10597e-05	4.39425e-05	5.94314e-05	3.30333e-05	4.20243e-05	2.76689e-05	3.83709e-05	3.13455e-05	8	8	1	50	50	9.1	14.621	0	56.294	80634000	70	tr|W5I127|W5I127_WHEAT Uncharacterized protein OS=Triticum aestivum PE=4 SV=1;tr|W5HN27|W5HN27_WHEAT Uncharacterized protein OS=Triticum aestivum PE=4 SV=1;tr|A0A1D6C3R7|A0A1D6C3R7_WHEAT Uncharacterized protein OS=Triticum aestivum PE=4 SV=1
full	W4ZLQ2	NA	GO:0016787	alpha/beta-Hydrolases superfamily protein;endo-1,3;1,4-beta-D-glucanase precursor, putative, expressed	10.282	14.9359	6.05508	0.239224	0.000197463	0.000167172	0.000223692	0.000288675	0.000207077	0.000268566	0.000198003	0.000227973	0.000249762	0.000249269	0.000229199	0.000324903	0.000294927	0.00022663	0.000170336	0.000238513	0.000213221	0.000252051	0.000281542	0.000280518	14	14	6	75.8	75.8	39.6	25.402	0	323.31	615360000	216	tr|W4ZLQ2|W4ZLQ2_WHEAT Uncharacterized protein OS=Triticum aestivum PE=4 SV=1
full	A0A1D6DF67	NA	NA	alpha/beta-Hydrolases superfamily protein;Haloalkane dehalogenase-like hydrolase;hydrolase, alpha/beta fold family domain containing protein, expressed	-3.73034	0.462511	-8.51162	0.715479	5.46879e-05	3.56426e-05	7.36896e-05	5.51805e-05	5.8572e-05	4.31386e-05	4.23865e-05	5.7793e-05	6.17783e-05	3.84913e-05	4.42541e-05	5.61794e-05	5.84493e-05	4.24278e-05	7.77467e-05	3.43017e-05	5.21967e-05	4.21393e-05	5.21387e-05	4.20781e-05	7	7	2	27.5	27.5	5.9	42.809	0	89.91	88852000	49	tr|A0A1D6DF67|A0A1D6DF67_WHEAT Uncharacterized protein OS=Triticum aestivum PE=4 SV=1;tr|W5APF7|W5APF7_WHEAT Uncharacterized protein OS=Triticum aestivum PE=4 SV=1;tr|A0A1D5UQ46|A0A1D5UQ46_WHEAT Uncharacterized protein OS=Triticum aestivum PE=4 SV=1
full	A0A1D6BW76	NA	NA	alpha/beta-Hydrolases superfamily protein;OsPOP11 - Putative Prolyl Oligopeptidase homologue, expressed;aldehyde dehydrogenase 3H1	48.2634	62.8893	28.1263	0.0268776	9.66416e-06	9.74849e-06	1.10794e-05	1.64099e-05	9.56403e-06	6.31953e-06	9.30579e-06	7.98734e-06	8.74937e-06	8.64984e-06	1.61541e-05	2.92274e-05	1.15677e-05	2.15086e-05	1.35192e-05	8.57998e-06	1.71252e-05	8.57324e-06	8.364e-06	9.90454e-06	7	7	0	17.7	17.7	0	47.784	0	35.425	23687000	39	tr|A0A1D6BW76|A0A1D6BW76_WHEAT Uncharacterized protein OS=Triticum aestivum PE=4 SV=1;tr|A0A1D6BW77|A0A1D6BW77_WHEAT Uncharacterized protein OS=Triticum aestivum PE=4 SV=1;tr|A0A1D6CHN7|A0A1D6CHN7_WHEAT Uncharacterized protein OS=Triticum aestivum PE=4 SV=
full	A0A1D5ZTQ9	NA	NA	Aluminium induced protein with YGL and LRDR motifs;stem-specific protein TSJT1, putative, expressed	33.2636	46.4592	14.6769	0.0212163	0.000154803	0.000209444	0.000210637	0.000379377	0.000211203	0.000173985	0.000159756	0.00016769	0.000183348	0.00014264	0.000367849	0.000418672	0.000306222	0.000383349	0.000230837	0.000210159	0.00021099	0.000159719	0.000192105	0.000175884	12	12	1	74.2	74.2	7.9	26.448	0	323.31	573180000	200	tr|A0A1D5ZTQ9|A0A1D5ZTQ9_WHEAT Uncharacterized protein OS=Triticum aestivum PE=4 SV=1
full	A0A1D5YHN5	NA	NA	Aluminium induced protein with YGL and LRDR motifs;stem-specific protein TSJT1, putative, expressed	1.01029	-1.79935	6.58608	0.916151	0.000163614	0.000103986	0.00012706	0.000126579	0.00011249	4.15265e-05	6.97685e-05	5.56971e-05	9.85947e-05	5.3749e-05	0.000123971	0.000131039	0.000150524	0.000106863	0.00010993	4.59307e-05	5.78208e-05	7.58e-05	9.24585e-05	6.83574e-05	8	8	4	55.5	55.5	29.2	25.058	0	83.169	188520000	93	tr|A0A1D5YHN5|A0A1D5YHN5_WHEAT Uncharacterized protein OS=Triticum aestivum PE=4 SV=1;tr|A0A1D6S514|A0A1D6S514_WHEAT Uncharacterized protein OS=Triticum aestivum PE=4 SV=1;tr|A0A1D6S513|A0A1D6S513_WHEAT Uncharacterized protein OS=Triticum aestivum PE=4 SV=
full	W5AP10	NA	GO:0016884	amidase 1;Amidase;amidase family protein, putative, expressed	-1.55234	-6.61134	1.60651	0.809195	3.09406e-05	2.6823e-05	3.12551e-05	3.17066e-05	2.32035e-05	4.81594e-05	5.26552e-05	4.41402e-05	5.19756e-05	3.35765e-05	2.09462e-05	2.57781e-05	2.15623e-05	3.45166e-05	3.16099e-05	4.84516e-05	4.79588e-05	4.58611e-05	4.61381e-05	4.58004e-05	7	7	7	32.5	32.5	32.5	47.51	0	116.31	95676000	55	tr|W5AP10|W5AP10_WHEAT Uncharacterized protein OS=Triticum aestivum PE=4 SV=1
full	A0A1D5T8H3	NA	NA	Aminomethyltransferase, mitochondrial	-7.66163	-1.53397	-10.6	0.193988	0.00362198	0.00330729	0.00437956	0.00357566	0.00351638	0.00840507	0.00812336	0.00672481	0.0071519	0.00796792	0.00296807	0.00308732	0.00472274	0.00362364	0.00371683	0.007114	0.00717347	0.00624722	0.00812941	0.00564141	36	36	6	79.2	79.2	18.4	44.237	0	323.31	14433000000	1107	tr|A0A1D5T8H3|A0A1D5T8H3_WHEAT Uncharacterized protein OS=Triticum aestivum PE=4 SV=1;tr|A0A1D5T8H4|A0A1D5T8H4_WHEAT Uncharacterized protein OS=Triticum aestivum PE=4 SV=1
full	W5DNR0	NA	NA	ankyrin repeat-containing protein 2;Predicted protein with ankrin repeats;ankyrin repeat domain containing protein, expressed;ankyrin repeat-containing 2B	33.7455	54.9976	19.3953	0.00010351	0.000282044	0.000281027	0.000387	0.00032429	0.000318736	0.000427758	0.000466664	0.000499727	0.00045086	0.000514294	0.000421802	0.000526983	0.000390263	0.000525795	0.00060442	0.000509536	0.000615105	0.000528794	0.000535905	0.000627556	32	32	8	78.9	78.9	20.9	41.755	0	323.31	939750000	383	tr|W5DNR0|W5DNR0_WHEAT Uncharacterized protein OS=Triticum aestivum PE=4 SV=1;tr|A0A1D5X760|A0A1D5X760_WHEAT Uncharacterized protein OS=Triticum aestivum PE=4 SV=1;tr|A0A1D5X761|A0A1D5X761_WHEAT Uncharacterized protein OS=Triticum aestivum PE=4 SV=1;tr|A0A
full	W5FGX7	NA	NA	ankyrin repeat-containing protein 2;Predicted protein with ankrin repeats;ankyrin repeat-containing 2B;ankyrin repeat domain containing protein, expressed	12.548	18.2875	7.03891	0.119166	6.46833e-05	6.17629e-05	7.4603e-05	7.87744e-05	7.06706e-05	7.35645e-05	7.54198e-05	7.2812e-05	7.08862e-05	7.24638e-05	6.40267e-05	8.489e-05	8.98286e-05	9.10628e-05	8.47826e-05	7.06805e-05	7.30174e-05	6.29997e-05	0.000114394	6.9757e-05	27	7	7	76.6	29.8	29.8	41.251	0	107.13	136910000	94	tr|W5FGX7|W5FGX7_WHEAT Uncharacterized protein OS=Triticum aestivum PE=4 SV=1;tr|A0A1D5Z8K6|A0A1D5Z8K6_WHEAT Uncharacterized protein OS=Triticum aestivum PE=4 SV=1
full	A0A1D6D5H8	K06867	NA	ankyrin repeat-containing protein 2;Predicted protein with ankrin repeats;SPAC26H5.05;ankyrin repeat-containing 2B;ankyrin repeat domain containing protein, putative, expressed	1.31777	1.2202	1.39904	0.849657	0.000103129	8.46184e-05	0.000132591	0.000129977	9.53531e-05	0.000138337	0.000117078	0.000134972	0.00014889	0.000115791	7.6927e-05	0.000134229	0.00011299	0.000102628	0.000125553	0.00012047	0.000145211	0.00012949	0.000149736	0.000119326	15	15	3	54.6	54.6	18.6	36.645	0	118.8	309990000	138	tr|A0A1D6D5H8|A0A1D6D5H8_WHEAT Uncharacterized protein OS=Triticum aestivum PE=4 SV=1;tr|A0A1D6CIT2|A0A1D6CIT2_WHEAT Uncharacterized protein OS=Triticum aestivum PE=4 SV=1;tr|A0A1D6D5H9|A0A1D6D5H9_WHEAT Uncharacterized protein OS=Triticum aestivum PE=4 SV=
full	Q8S9H0	K03098	NA	apolipoprotein D and lipocalin family protein;temperature-induced lipocalin;OsTIL-1 Temperature-induced lipocalin-1, expressed	59.4243	108.076	23.7163	0.0124306	0.000119308	0.000140321	0.000169738	0.000252636	0.000134111	0.000182611	0.000210861	0.000221551	0.000276887	0.000220034	0.000328221	0.000606008	0.000218787	0.000329734	0.000215386	0.000204378	0.000235597	0.000256719	0.000337124	0.000341837	12	12	2	65.3	65.3	10.5	21.765	0	180.17	446540000	142	tr|Q8S9H0|Q8S9H0_WHEAT Temperature stress-induced lipocalin OS=Triticum aestivum GN=Tatil PE=2 SV=1
full	A0A1D6CJV5	K00428;K00434	GO:0055114;GO:0020037;GO:0006979;GO:0004601;GO:0004130	ascorbate peroxidase 3;L-ascorbate peroxidase, heme-containing;OsAPx4 - Peroxisomal Ascorbate Peroxidase encoding gene 5,8,9, expressed;cytochrome c peroxidase	45.2502	44.3099	48.8724	0.00633977	0.000217044	0.000231838	0.000301164	0.000345565	0.000274217	5.56671e-05	5.6001e-05	6.42356e-05	6.34746e-05	0.000116215	0.000370833	0.000523214	0.000293431	0.000330965	0.000458354	0.000101712	9.06899e-05	0.000118019	0.000117555	0.000101405	14	14	2	56	56	13.4	31.714	0	60.095	246120000	148	tr|A0A1D6CJV5|A0A1D6CJV5_WHEAT Uncharacterized protein OS=Triticum aestivum PE=4 SV=1;tr|A0A1D6BU43|A0A1D6BU43_WHEAT Uncharacterized protein OS=Triticum aestivum PE=4 SV=1;tr|A0A1D6BU42|A0A1D6BU42_WHEAT Uncharacterized protein OS=Triticum aestivum PE=4 SV=
full	A0A1D5UJL4	NA	GO:0055114;GO:0020037;GO:0006979;GO:0004601	ascorbate peroxidase 4	-2.0145	4.28214	-4.72586	0.740849	0.000651724	0.000510557	0.000741643	0.000727942	0.000659332	0.00150456	0.00171421	0.00151675	0.00166131	0.00124638	0.000614634	0.000828408	0.000735665	0.000606896	0.000646529	0.00165189	0.00163749	0.00143369	0.00133805	0.00122089	29	29	2	62.8	62.8	2.6	40.733	0	323.31	2858200000	588	tr|A0A1D5UJL4|A0A1D5UJL4_WHEAT Uncharacterized protein OS=Triticum aestivum PE=4 SV=1
full	W5BGE9	NA	GO:0055114;GO:0020037;GO:0006979;GO:0004601	ascorbate peroxidase 4	-0.909564	2.01808	-3.19157	0.929695	0.00014895	9.12504e-05	0.00019868	0.000170999	0.000143661	0.000152047	0.000208756	0.000211103	0.000219603	0.000175228	0.000118689	0.000175788	0.000206357	0.000107737	0.000160177	0.00018128	0.000260504	0.000164361	0.00018973	0.000140007	26	8	8	62.3	21	21	40.621	0	37.577	436670000	145	tr|W5BGE9|W5BGE9_WHEAT Uncharacterized protein OS=Triticum aestivum PE=3 SV=1
full	A0A1D6B8Z2	NA	NA	Aspartate aminotransferase	17.9841	24.3494	7.71554	0.0217163	0.000269276	0.000196709	0.000308615	0.000293826	0.000320548	0.00018319	0.000153686	0.000180619	0.000180931	0.000162572	0.000306854	0.00042201	0.000352645	0.000299904	0.000345767	0.000182341	0.000195376	0.000189325	0.000190592	0.000169792	18	18	18	50.7	50.7	50.7	45.333	0	212.71	501480000	166	tr|A0A1D6B8Z2|A0A1D6B8Z2_WHEAT Uncharacterized protein OS=Triticum aestivum PE=4 SV=1;tr|W5G5A6|W5G5A6_WHEAT Aspartate aminotransferase OS=Triticum aestivum PE=4 SV=1;tr|A0A1D6AMM3|A0A1D6AMM3_WHEAT Uncharacterized protein OS=Triticum aestivum PE=4 SV=1;tr|
full	A0A1D5SQ77	K08245;K06007;K01379	GO:0006629;GO:0006508;GO:0004190	aspartic proteinase A1;plasmepsin I;cathepsin D;aspartic proteinase oryzasin-1 precursor, putative, expressed;Saposin-like aspartyl protease family protein	133.67	175.902	108.406	0.000344191	6.2505e-05	6.7605e-05	5.70361e-05	0.000171987	6.61033e-05	9.74188e-05	0.000123608	0.000118929	0.000207925	0.000162936	0.000260114	0.000363117	0.000175545	0.000263327	0.000111133	0.00019674	0.000214145	0.000305818	0.000430305	0.000334372	15	15	15	44.2	44.2	44.2	54.216	0	323.31	417220000	218	tr|A0A1D5SQ77|A0A1D5SQ77_WHEAT Uncharacterized protein OS=Triticum aestivum PE=4 SV=1;tr|A0A1D5RSE1|A0A1D5RSE1_WHEAT Uncharacterized protein OS=Triticum aestivum PE=4 SV=1;tr|A0A096UK97|A0A096UK97_WHEAT Uncharacterized protein OS=Triticum aestivum PE=3 SV=
full	W5FNE6	NA	NA	Aspartic proteinase nepenthesin-1	-35.2514	-50.1323	-16.0227	0.00433105	2.53203e-05	1.39208e-05	1.99848e-05	1.54124e-05	1.78937e-05	2.02398e-05	1.31383e-05	1.05445e-05	1.36308e-05	1.40561e-05	7.72492e-06	7.54227e-06	1.82728e-05	6.20686e-06	6.39674e-06	9.73595e-06	1.18945e-05	1.21444e-05	1.34509e-05	1.291e-05	3	2	2	9.6	6.4	6.4	46.44	0	7.3292	32755000	22	tr|W5FNE6|W5FNE6_WHEAT Uncharacterized protein OS=Triticum aestivum PE=3 SV=1
full	A0A1D5VC37	NA	GO:0005515	ATP binding;expressed protein	-29.345	-45.0776	11.2346	0.0237394	5.26021e-05	4.66421e-05	6.02598e-05	3.77388e-05	5.2301e-05	2.0066e-05	1.90499e-05	1.15443e-05	1.44973e-05	3.15903e-05	1.89565e-05	1.50788e-05	4.38562e-05	1.86506e-05	4.05134e-05	2.12413e-05	2.45756e-05	2.35773e-05	2.36805e-05	1.45422e-05	10	10	1	24.6	24.6	4.1	57.375	0	52.602	35206000	48	tr|A0A1D5VC37|A0A1D5VC37_WHEAT Uncharacterized protein OS=Triticum aestivum PE=4 SV=1;tr|A0A1D5WK57|A0A1D5WK57_WHEAT Uncharacterized protein OS=Triticum aestivum PE=4 SV=1;tr|A0A1D5VC35|A0A1D5VC35_WHEAT Uncharacterized protein OS=Triticum aestivum PE=4 SV=
full	P69443	NA	NA	ATP synthase epsilon chain, chloroplastic	-7.99567	-9.77897	-5.78112	0.382781	0.000516927	0.000496093	0.000517122	0.000506937	0.00060878	0.000491805	0.00036932	0.000372803	0.000383562	0.000513122	0.000415386	0.000388131	0.000382452	0.000506514	0.000694637	0.000400044	0.000262621	0.000326731	0.000506153	0.000511889	15	5	5	94.2	35.8	35.8	15.217	0	26.805	1060900000	88	sp|P69443|ATPE_WHEAT ATP synthase epsilon chain, chloroplastic OS=Triticum aestivum GN=atpE PE=3 SV=1
full	P20858	NA	NA	ATP synthase subunit beta (AtpB), chloroplastic	3.42009	9.69172	-7.28913	0.628431	0.0426331	0.0431542	0.048167	0.0486474	0.0553403	0.0254741	0.0311539	0.0294979	0.02439	0.0288299	0.0500433	0.0510438	0.0484825	0.0427497	0.0686836	0.0248153	0.0283232	0.0240349	0.0230225	0.0289928	57	57	12	95	95	21.9	53.857	0	323.31	68564000000	3552	sp|P20858|ATPB_WHEAT ATP synthase subunit beta, chloroplastic OS=Triticum aestivum GN=atpB PE=3 SV=1
full	W5C7V9	NA	NA	ATP synthase subunit beta, chloroplastic	1.82042	0.278863	3.57144	0.88549	0.000854963	0.000887961	0.000821891	0.000700232	0.000965521	0.000529811	0.000581971	0.000512454	0.000993972	0.00110625	0.000989794	0.000706998	0.0007618	0.000718133	0.00106564	0.000440486	0.000502484	0.00106207	0.000937066	0.000915375	34	10	0	81.8	23.5	0	37.413	0	227.1	1720300000	278	tr|W5C7V9|W5C7V9_WHEAT Uncharacterized protein OS=Triticum aestivum PE=3 SV=1;tr|W5ECK3|W5ECK3_WHEAT Uncharacterized protein OS=Triticum aestivum PE=3 SV=1
full	A0A0C4BKH5	K18655;K18692;K13131	GO:0008026;GO:0004004;GO:0005524;GO:0003676	ATP-dependent RNA helicase DDX19/DBP5;ATP-dependent RNA helicase CshB;eukaryotic translation initiation factor 4A1;eif4a-2;ATP-dependent RNA helicase DDX20	29.9459	23.5965	52.7405	0.0114011	0.000338115	0.000343167	0.000521899	0.000518702	0.000434257	0.000125255	0.000115526	0.000107684	0.000123413	0.000128704	0.000468055	0.000683204	0.000550213	0.000463156	0.000500285	0.000187993	0.000187121	0.000202399	0.000183855	0.000155963	18	18	1	64.7	64.7	8.5	46.971	0	303.17	379250000	168	tr|A0A0C4BKH5|A0A0C4BKH5_WHEAT Uncharacterized protein OS=Triticum aestivum PE=3 SV=1;tr|A0A1D6B1D1|A0A1D6B1D1_WHEAT Uncharacterized protein OS=Triticum aestivum PE=4 SV=1
full	A0A1D5S0P4	NA	GO:0045454;GO:0015035;GO:0006662	atypical CYS HIS rich thioredoxin 2;Thioredoxin-like protein;thioredoxin, putative, expressed	-2.83899	-17.8046	7.49618	0.860167	5.32154e-05	3.89637e-05	8.19668e-05	6.48352e-05	4.98891e-05	0.000125015	7.31237e-05	4.96954e-05	9.02273e-05	8.02305e-05	3.97243e-05	5.75504e-05	5.07923e-05	4.14495e-05	4.79216e-05	0.000131104	4.8707e-05	7.32155e-05	0.00012942	6.72011e-05	7	7	1	37.3	37.3	4.2	23.141	0	269.07	222970000	61	tr|A0A1D5S0P4|A0A1D5S0P4_WHEAT Uncharacterized protein OS=Triticum aestivum PE=4 SV=1;tr|W5AKT1|W5AKT1_WHEAT Uncharacterized protein OS=Triticum aestivum PE=4 SV=1;tr|A0A1D5SJD5|A0A1D5SJD5_WHEAT Uncharacterized protein OS=Triticum aestivum PE=4 SV=1
full	A0A1D6B4Q8	NA	GO:0043531	Calcium sensing receptor, chloroplastic	23.948	19.9863	32.1347	0.0181174	0.000156212	0.000161851	0.00023586	0.00021426	0.000193294	9.23718e-05	9.0918e-05	8.51278e-05	9.52249e-05	0.00010162	0.000162761	0.000261507	0.00022612	0.000219602	0.00028365	0.000114547	0.000123224	0.000134283	0.000123309	0.00011941	15	15	2	46.3	46.3	9.5	40.007	0	241.4	283080000	156	tr|A0A1D6B4Q8|A0A1D6B4Q8_WHEAT Uncharacterized protein OS=Triticum aestivum PE=4 SV=1
full	A0A1D5Z414	NA	GO:0005509	Calcium-binding EF-hand family protein;EF hand family protein, expressed	80.3965	105.827	71.8868	0.000108382	8.11661e-05	2.95953e-05	5.78022e-05	0.000111015	4.87933e-05	0.000194966	0.000166103	0.000153441	0.00018953	0.000277272	0.000107926	0.000182018	0.000117973	0.000124093	0.000143868	0.000318877	0.000258632	0.0003581	0.000314062	0.000437077	9	9	0	65.4	65.4	0	16.729	0	131.47	486100000	123	tr|A0A1D5Z414|A0A1D5Z414_WHEAT Uncharacterized protein OS=Triticum aestivum PE=4 SV=1
full	W5FBG5	NA	GO:0016787;GO:0006541	carbamoyl phosphate synthetase A	-1.20977	11.8966	-32.2254	0.932728	3.86598e-05	4.47186e-05	8.29342e-05	6.74073e-05	9.03145e-05	1.68426e-05	2.37878e-05	3.63608e-05	1.78021e-05	4.21354e-05	5.74378e-05	9.42891e-05	6.89335e-05	6.89164e-05	7.30068e-05	1.82823e-05	1.98932e-05	2.45785e-05	1.66933e-05	1.33556e-05	9	9	9	29.8	29.8	29.8	55.693	0	50.96	67455000	57	tr|W5FBG5|W5FBG5_WHEAT Uncharacterized protein OS=Triticum aestivum PE=3 SV=1;tr|A0A1D5YJ23|A0A1D5YJ23_WHEAT Uncharacterized protein OS=Triticum aestivum PE=4 SV=1;tr|A0A1D5Z7T5|A0A1D5Z7T5_WHEAT Uncharacterized protein OS=Triticum aestivum PE=4 SV=1;tr|A0A
full	A0A1D6BU88	NA	NA	Carboxypeptidase	17.0718	37.7566	2.52649	0.0924204	2.31174e-05	1.97011e-05	2.14627e-05	2.44875e-05	1.71472e-05	3.45483e-05	2.99858e-05	2.73777e-05	3.14727e-05	2.72376e-05	3.19507e-05	4.00871e-05	2.97374e-05	2.59755e-05	1.81557e-05	3.18814e-05	3.94105e-05	2.61585e-05	3.3083e-05	2.38943e-05	7	7	7	23	23	23	50.068	0	101.77	77540000	36	tr|A0A1D6BU88|A0A1D6BU88_WHEAT Uncharacterized protein OS=Triticum aestivum PE=4 SV=1;tr|A0A1D6BU87|A0A1D6BU87_WHEAT Uncharacterized protein OS=Triticum aestivum PE=4 SV=1;tr|A0A1D6CYB3|A0A1D6CYB3_WHEAT Uncharacterized protein OS=Triticum aestivum PE=4 SV=
full	A0A1D6RV38	K15535	GO:2001070;GO:0016310;GO:0016301;GO:0005524	catalytics;carbohydrate kinases;phosphoglucan, water dikinases;Phosphoglucan water dikinase;phosphoglucan, water dikinase, chloroplast precursor, putative, expressed	-6.16332	-11.7391	0.67966	0.506202	3.58814e-05	2.44302e-05	4.83953e-05	3.96535e-05	3.48962e-05	3.89225e-05	2.73145e-05	2.61266e-05	2.83421e-05	2.86148e-05	2.4101e-05	3.59062e-05	4.19269e-05	2.22013e-05	3.76086e-05	2.86521e-05	3.04973e-05	3.15974e-05	2.72705e-05	3.23179e-05	12	12	1	15.5	15.5	1.1	127.39	0	57.816	69959000	58	tr|A0A1D6RV38|A0A1D6RV38_WHEAT Uncharacterized protein OS=Triticum aestivum PE=4 SV=1
full	W5FZX3	NA	GO:0045454;GO:0015035;GO:0009055	CAX-interacting protein 2;Glutaredoxin, CGFS type;OsGrx_S16 - glutaredoxin subgroup II, expressed	-11.0742	-5.44389	-13.01	0.218981	6.05434e-05	5.9524e-05	3.867e-05	4.29976e-05	6.29553e-05	0.000148492	0.000165497	0.000115373	0.000156644	0.000183878	2.7078e-05	4.94827e-05	6.34795e-05	6.31731e-05	4.70676e-05	0.00012988	0.000119	0.000116532	0.000177264	0.000127048	8	8	8	35.3	35.3	35.3	31.047	0	100.75	302720000	95	tr|W5FZX3|W5FZX3_WHEAT Uncharacterized protein OS=Triticum aestivum PE=4 SV=1;tr|W5FK59|W5FK59_WHEAT Uncharacterized protein OS=Triticum aestivum PE=4 SV=1;tr|A0A1D5YC82|A0A1D5YC82_WHEAT Uncharacterized protein OS=Triticum aestivum PE=4 SV=1
full	A0A1D5WZ58	K07182	NA	CBS domain-containing protein;Cystathionine beta-synthase (CBS) family protein;CBS domain containing membrane protein, putative, expressed	34.3937	45.1634	26.4708	0.00757838	0.000329391	0.000333524	0.000424526	0.000533871	0.000323727	0.000754253	0.00039853	0.000528568	0.000536882	0.000425695	0.000401749	0.00072548	0.000495506	0.000685188	0.000515563	0.000734689	0.000532967	0.00064704	0.000698973	0.000730128	13	13	2	71	71	5.1	19.394	0	104.88	1023700000	237	tr|A0A1D5WZ58|A0A1D5WZ58_WHEAT Uncharacterized protein OS=Triticum aestivum PE=4 SV=1;tr|W5DPM6|W5DPM6_WHEAT Uncharacterized protein OS=Triticum aestivum PE=4 SV=1
full	A0A1D5WUY1	NA	NA	CCR-like;light-induced protein 1-like, putative, expressed	-40.3831	-40.4119	-40.3585	9.92026e-06	0.00017886	0.000120617	0.000114147	0.000121759	0.000156529	0.000135408	0.00018715	0.000166181	0.000161802	0.000160845	6.25168e-05	6.91458e-05	8.51756e-05	9.07093e-05	0.00010475	9.99686e-05	0.000129787	7.51308e-05	9.28233e-05	8.62124e-05	4	4	3	38.8	38.8	20.9	13.728	0	26.321	352780000	48	tr|A0A1D5WUY1|A0A1D5WUY1_WHEAT Uncharacterized protein OS=Triticum aestivum PE=4 SV=1;tr|A0A077RW51|A0A077RW51_WHEAT Uncharacterized protein OS=Triticum aestivum GN=TRAES_3BF177200020CFD_c1 PE=4 SV=1
full	A0A096UUG6	NA	NA	Chaperone protein ClpC1, chloroplastic	-6.96648	-27.2425	16.3628	0.401531	6.19287e-05	6.76178e-05	8.69632e-05	5.86122e-05	6.37249e-05	6.97024e-05	7.78878e-05	4.54743e-05	4.56699e-05	5.57643e-05	3.45767e-05	6.09741e-05	4.83222e-05	4.76409e-05	5.50225e-05	7.90741e-05	6.89519e-05	5.4043e-05	6.61389e-05	7.4479e-05	53	13	13	62.1	19.3	19.3	101.53	0	64.181	138230000	81	tr|A0A096UUG6|A0A096UUG6_WHEAT Uncharacterized protein OS=Triticum aestivum PE=3 SV=1;tr|A0A1D6B5N4|A0A1D6B5N4_WHEAT Uncharacterized protein OS=Triticum aestivum PE=4 SV=1;tr|A0A1D6B5N5|A0A1D6B5N5_WHEAT Uncharacterized protein OS=Triticum aestivum PE=4 SV=
full	A0A1D6B6K1	NA	GO:0006457;GO:0005737	chaperonin 20	-21.5941	-28.3663	-12.8674	0.00296131	0.000115268	0.000137503	0.00014344	0.000126882	0.000135514	0.000119488	0.000109625	8.11928e-05	9.26283e-05	0.000108167	7.55274e-05	8.23025e-05	0.000130033	0.000101069	8.28529e-05	7.71008e-05	7.91623e-05	8.45457e-05	0.000112359	9.21674e-05	9	8	0	56.2	56.2	0	25.701	0	41.259	197190000	77	tr|A0A1D6B6K1|A0A1D6B6K1_WHEAT Uncharacterized protein OS=Triticum aestivum PE=4 SV=1;tr|A0A1D6B6K0|A0A1D6B6K0_WHEAT Uncharacterized protein OS=Triticum aestivum PE=4 SV=1
full	A0A1D5YME8	K04078	GO:0006457;GO:0005737	chaperonin 20;Chaperonin 23;chaperonin, putative, expressed	-14.2069	-8.26784	-16.3926	0.0790706	0.000774677	0.00100857	0.0010416	0.000935395	0.00101947	0.00342499	0.0027002	0.00238534	0.00226027	0.00221673	0.000601922	0.000815452	0.00114075	0.000764773	0.00106165	0.00209876	0.00204697	0.0025609	0.00198649	0.00216542	18	18	2	73.3	73.3	14.7	26.069	0	323.31	3806000000	294	tr|A0A1D5YME8|A0A1D5YME8_WHEAT Uncharacterized protein OS=Triticum aestivum PE=4 SV=1;tr|W5FRF1|W5FRF1_WHEAT Uncharacterized protein OS=Triticum aestivum PE=3 SV=1;tr|A0A1D5YME7|A0A1D5YME7_WHEAT Uncharacterized protein OS=Triticum aestivum PE=4 SV=1
full	A0A1D6D1N1	K04078	GO:0006457;GO:0005737	Chaperonin 23;chaperonin 20;chaperonin, putative, expressed	-27.4829	-30.7217	-25.5936	0.000565451	0.000426252	0.000471319	0.000446398	0.000421211	0.00042553	0.000863533	0.000715554	0.000553439	0.000683711	0.000939419	0.000248205	0.00023252	0.000352078	0.000284981	0.000399903	0.000556808	0.000533381	0.00056489	0.000585291	0.000554077	15	15	14	66.8	66.8	66.8	25.872	0	323.31	1264400000	183	tr|A0A1D6D1N1|A0A1D6D1N1_WHEAT Uncharacterized protein OS=Triticum aestivum PE=4 SV=1;tr|A0A1D6BWG7|A0A1D6BWG7_WHEAT Uncharacterized protein OS=Triticum aestivum PE=4 SV=1
full	A0A1D5RV36	K04078	GO:0006457;GO:0005737	chaperonin, putative, expressed;GroES-like family protein	-30.9262	-33.5317	-27.5859	0.00154157	7.29974e-05	9.68233e-05	6.16929e-05	5.90977e-05	8.21865e-05	7.29734e-05	5.02278e-05	4.13933e-05	6.30538e-05	6.31286e-05	3.68983e-05	3.76934e-05	6.10629e-05	6.26619e-05	4.9476e-05	4.01303e-05	3.40556e-05	4.24492e-05	4.32594e-05	5.06691e-05	8	8	8	52.2	52.2	52.2	14.544	0	49.236	96994000	69	tr|A0A1D5RV36|A0A1D5RV36_WHEAT Uncharacterized protein OS=Triticum aestivum PE=4 SV=1;tr|A0A1D5SF73|A0A1D5SF73_WHEAT Uncharacterized protein OS=Triticum aestivum PE=4 SV=1;tr|A0A1D5SWE1|A0A1D5SWE1_WHEAT Uncharacterized protein OS=Triticum aestivum PE=4 SV=
full	W5BN99	NA	NA	Chitinase 2	60.2513	99.483	50.8781	0.0801931	1.62443e-05	1.33397e-05	2.13609e-05	3.427e-05	1.36038e-05	5.01606e-05	8.68755e-05	6.15821e-05	0.000158292	5.66928e-05	3.82113e-05	5.4019e-05	3.90997e-05	4.36774e-05	2.21189e-05	7.38969e-05	0.000103742	0.00012715	0.000221428	9.78191e-05	5	5	2	34.6	34.6	14	33.386	0	103.81	181530000	57	tr|W5BN99|W5BN99_WHEAT Uncharacterized protein OS=Triticum aestivum PE=3 SV=1;tr|A0A1D5U8I5|A0A1D5U8I5_WHEAT Uncharacterized protein OS=Triticum aestivum PE=4 SV=1
full	A0A1D6S409	NA	GO:0050662;GO:0003824	chloroplast RNA binding;3-beta hydroxysteroid dehydrogenase/isomerase family protein, putative, expressed	-11.0167	-13.1434	-9.16299	0.0915533	0.00240006	0.00208396	0.00302756	0.00216923	0.00294366	0.00304551	0.00241701	0.00309341	0.0029751	0.0029523	0.00192737	0.00190731	0.00237048	0.00184334	0.00291667	0.00298401	0.00267897	0.00251175	0.00222676	0.00275472	30	30	1	85.6	85.6	3.6	37.156	0	323.31	5240500000	532	tr|A0A1D6S409|A0A1D6S409_WHEAT Uncharacterized protein OS=Triticum aestivum PE=4 SV=1;tr|A0A1D5YTJ2|A0A1D5YTJ2_WHEAT Uncharacterized protein OS=Triticum aestivum PE=4 SV=1;tr|A0A096USW1|A0A096USW1_WHEAT Uncharacterized protein OS=Triticum aestivum PE=4 SV=
full	A0A1D5Y3F7	K12271	GO:0080085;GO:0045038;GO:0009507;GO:0009416	chloroplast signal recognition particle component (CAO);signal recognition particle 43 kDa protein, chloroplast precursor, putative, expressed	-19.1733	-42.5658	-7.19606	0.0958795	2.74114e-05	3.97151e-05	2.52528e-05	3.47284e-05	2.872e-05	6.0799e-05	5.84252e-05	6.81239e-05	5.01618e-05	6.68329e-05	1.62496e-05	1.46593e-05	2.58558e-05	1.77237e-05	1.501e-05	3.16894e-05	8.45244e-05	5.07399e-05	6.54058e-05	5.00825e-05	8	8	8	26.5	26.5	26.5	42.328	0	323.31	103550000	71	tr|A0A1D5Y3F7|A0A1D5Y3F7_WHEAT Uncharacterized protein OS=Triticum aestivum PE=4 SV=1;tr|A0A1D5YFT6|A0A1D5YFT6_WHEAT Uncharacterized protein OS=Triticum aestivum PE=4 SV=1;tr|A0A1D5XGS7|A0A1D5XGS7_WHEAT Uncharacterized protein OS=Triticum aestivum PE=4 SV=
full	A0A1D6AYA8	NA	GO:0050662;GO:0003824	chloroplast stem-loop binding protein of 41 kDa;NAD-dependent epimerase/dehydratase;NAD dependent epimerase/dehydratase family protein, putative, expressed	-18.0701	-13.1583	-24.0397	0.00432112	0.00212965	0.00179116	0.00217304	0.00218298	0.0023274	0.00160711	0.00198237	0.00152145	0.00159085	0.00202333	0.00150094	0.00173347	0.00210382	0.00160292	0.00226774	0.00123963	0.00152821	0.00125956	0.0012259	0.00137431	22	22	2	60.6	60.6	10.1	41.139	0	323.31	3764200000	443	tr|A0A1D6AYA8|A0A1D6AYA8_WHEAT Uncharacterized protein OS=Triticum aestivum PE=4 SV=1
full	A0A1D6BP09	NA	NA	chloroplast thylakoid lumen protein;thylakoid lumenal 16.5 kDa protein, chloroplast precursor, putative, expressed	5.75963	9.88525	4.23942	0.29177	0.000633906	0.00083095	0.000729115	0.000801599	0.000848382	0.0019865	0.00206862	0.00210835	0.0024743	0.0017941	0.000848975	0.000937723	0.000845547	0.000908608	0.000683083	0.00192217	0.00239297	0.00225238	0.00225355	0.00205305	11	11	3	32.6	32.6	9.6	37.627	0	323.31	3911000000	243	tr|A0A1D6BP09|A0A1D6BP09_WHEAT Uncharacterized protein OS=Triticum aestivum PE=4 SV=1
full	A0A1D5SQB6	NA	NA	chloroplast thylakoid lumen protein;thylakoid lumenal 16.5 kDa protein, chloroplast precursor, putative, expressed	1.15401	-1.32582	1.40183	0.934941	0.000102941	0.00013065	0.000121821	0.000137896	0.0001333	0.00110696	0.00162242	0.000861057	0.0016753	0.00100438	0.000134708	0.000132105	9.68614e-05	0.000152917	0.000101709	0.00101099	0.00125497	0.00160642	0.00125662	0.00122902	11	6	5	50	39.7	39.7	23.824	0	323.31	2069500000	142	tr|A0A1D5SQB6|A0A1D5SQB6_WHEAT Uncharacterized protein OS=Triticum aestivum PE=4 SV=1;tr|A0A1D5SQB5|A0A1D5SQB5_WHEAT Uncharacterized protein OS=Triticum aestivum PE=4 SV=1
full	A0A1D6S7T3	NA	GO:0045454;GO:0015035;GO:0006662	chloroplastic drought-induced stress protein of 32 kD;thioredoxin, putative, expressed	40.6457	57.1525	36.653	0.0123904	2.6079e-05	3.96433e-05	2.03727e-05	3.72365e-05	2.01901e-05	0.000164857	0.000115429	8.8479e-05	0.000118021	0.000106566	4.69905e-05	5.18549e-05	4.35357e-05	5.47443e-05	2.84223e-05	0.000198949	0.000166945	0.000188191	0.000109162	0.000147585	20	4	2	77.7	23.1	9.5	28.766	0	173.84	245750000	95	tr|A0A1D6S7T3|A0A1D6S7T3_WHEAT Uncharacterized protein OS=Triticum aestivum PE=4 SV=1;tr|A0A1D6S7T2|A0A1D6S7T2_WHEAT Uncharacterized protein OS=Triticum aestivum PE=4 SV=1
full	A0A1D6B4Y0	NA	GO:0045454;GO:0015035;GO:0006662	chloroplastic drought-induced stress protein of 32 kD;thioredoxin, putative, expressed	33.5593	57.9778	19.3249	0.0179498	4.76877e-05	3.08289e-05	4.46007e-05	7.47764e-05	3.88863e-05	8.74827e-05	0.000100059	7.06081e-05	7.04882e-05	7.75497e-05	6.7542e-05	9.02948e-05	7.43475e-05	6.2867e-05	7.90085e-05	0.000142107	9.31278e-05	0.000102103	7.42958e-05	7.30494e-05	18	2	0	61.5	10	0	31.435	0	73.122	182930000	51	tr|A0A1D6B4Y0|A0A1D6B4Y0_WHEAT Uncharacterized protein OS=Triticum aestivum PE=4 SV=1
full	A0A1D6AM07	NA	GO:0045454;GO:0015035;GO:0006662	chloroplastic drought-induced stress protein of 32 kD;thioredoxin, putative, expressed	15.8574	31.2691	9.51023	0.195929	0.000418929	0.000383123	0.000572674	0.000760607	0.000530009	0.00179732	0.00107132	0.00112416	0.00115059	0.00132845	0.000539853	0.000739046	0.000633693	0.000663887	0.000922292	0.001845	0.00112842	0.00159917	0.00110442	0.0014103	21	21	4	74.2	74.2	23.2	32.827	0	323.31	2132700000	354	tr|A0A1D6AM07|A0A1D6AM07_WHEAT Uncharacterized protein OS=Triticum aestivum PE=4 SV=1
full	W5AWF2	NA	NA	chloroplastic lipocalin;OsCHL Chloroplastic lipocalin, expressed	18.1846	41.1427	10.8113	0.0647871	4.84332e-05	5.39075e-05	3.14263e-05	7.75575e-05	6.36496e-05	0.00016739	0.000220917	0.000165997	0.000159414	0.000142472	5.82346e-05	0.000101269	8.87838e-05	7.65215e-05	6.32966e-05	0.000189869	0.000206235	0.000180273	0.000220045	0.000152334	12	12	1	39.9	39.9	3.6	36.661	0	323.31	355000000	117	tr|W5AWF2|W5AWF2_WHEAT Uncharacterized protein OS=Triticum aestivum PE=3 SV=1;tr|A0A1D6RPF7|A0A1D6RPF7_WHEAT Uncharacterized protein OS=Triticum aestivum PE=4 SV=1
full	A0A1D6RR07	NA	NA	Class I glutamine amidotransferase-like superfamily protein;DJ-1 family protein, putative, expressed	7.74927	22.9419	0.971712	0.326568	4.902e-05	4.79962e-05	5.82889e-05	7.42033e-05	5.30957e-05	0.000115038	0.000126247	0.000124647	0.000132981	0.000134572	6.04995e-05	6.84424e-05	8.51455e-05	6.29301e-05	7.04212e-05	0.00014577	0.000138583	0.000102604	0.000156248	9.64362e-05	13	13	2	46.1	46.1	11.8	44.939	0	310.26	258510000	112	tr|A0A1D6RR07|A0A1D6RR07_WHEAT Uncharacterized protein OS=Triticum aestivum PE=4 SV=1;tr|A0A1D5W5U9|A0A1D5W5U9_WHEAT Uncharacterized protein OS=Triticum aestivum PE=4 SV=1
full	W5I1R5	K03152	NA	Class I glutamine amidotransferase-like superfamily protein;DJ-1 family protein, putative, expressed	8.32998	18.8897	-0.301203	0.43771	2.93174e-05	1.73015e-05	1.71766e-05	3.98827e-05	2.52923e-05	2.36546e-05	3.36174e-05	3.70672e-05	3.58378e-05	2.76103e-05	3.13927e-05	4.13109e-05	2.88291e-05	3.05322e-05	2.12676e-05	3.40027e-05	3.43029e-05	2.97853e-05	3.06696e-05	2.85516e-05	7	7	7	29.7	29.7	29.7	46.071	0	41.481	78993000	46	tr|W5I1R5|W5I1R5_WHEAT Uncharacterized protein OS=Triticum aestivum PE=4 SV=1;tr|A0A1D6CSC8|A0A1D6CSC8_WHEAT Uncharacterized protein OS=Triticum aestivum PE=4 SV=1;tr|A0A1D6C5F8|A0A1D6C5F8_WHEAT Uncharacterized protein OS=Triticum aestivum PE=4 SV=1;tr|A0A
full	A0A1D6B4W1	K03687	GO:0051087;GO:0042803;GO:0006457;GO:0000774	Co-chaperone GrpE family protein;GrpE nucleotide release factor;molecular chaperone GrpE;co-chaperone GrpE protein, putative, expressed	6.10907	6.14802	6.08662	0.781639	0.000125367	8.59956e-05	9.85843e-05	0.000116004	0.000115535	8.10371e-05	6.44795e-05	0.000275085	0.000324269	0.000194627	0.000103092	0.000169672	9.11437e-05	8.65691e-05	0.0001243	0.000111566	0.000123062	0.000256001	0.000226324	0.000279728	12	12	1	33.6	33.6	3.1	35.976	0	164.82	302770000	121	tr|A0A1D6B4W1|A0A1D6B4W1_WHEAT Uncharacterized protein OS=Triticum aestivum PE=4 SV=1;tr|A0A1D6B4W0|A0A1D6B4W0_WHEAT Uncharacterized protein OS=Triticum aestivum PE=4 SV=1
full	A0A096UP27	NA	NA	Cold induced 16	37.2041	11.1129	62.2505	0.0336568	0.000519042	0.000431953	0.000308134	0.000760978	0.000265986	0.000319912	0.000524958	0.00045051	0.000427405	0.000658664	0.000301334	0.000713242	0.00038846	0.000705763	0.000431345	0.000716687	0.000625864	0.000886729	0.000962956	0.000671677	21	8	6	100	49.4	38.5	16.095	0	323.31	1613400000	197	tr|A0A096UP27|A0A096UP27_WHEAT Uncharacterized protein OS=Triticum aestivum PE=4 SV=1;tr|A0A1D6RRU7|A0A1D6RRU7_WHEAT Uncharacterized protein OS=Triticum aestivum PE=4 SV=1
full	A0A1D6B1I9	K09250	GO:0008270;GO:0003676;GO:0006355;GO:0003677	cold shock domain protein 1;glycine-rich protein 2, putative, expressed;glycine-rich protein 2B;glycine rich protein 2;cold shock domain protein 3	2.24462	12.3633	-13.1809	0.83532	0.000135497	0.000125098	0.000144228	0.000190767	0.000145108	0.000100585	0.000102111	9.24228e-05	0.000110971	7.97869e-05	0.000112751	0.00024366	0.000161202	0.000176666	0.000137994	7.27734e-05	8.14899e-05	8.3504e-05	0.000107045	7.70216e-05	13	13	0	70.8	70.8	0	24.151	0	323.31	219520000	142	tr|A0A1D6B1I9|A0A1D6B1I9_WHEAT Uncharacterized protein OS=Triticum aestivum PE=4 SV=1;tr|A0A1D6B1I8|A0A1D6B1I8_WHEAT Uncharacterized protein OS=Triticum aestivum PE=4 SV=1;tr|A0A1D6B1J0|A0A1D6B1J0_WHEAT Uncharacterized protein OS=Triticum aestivum PE=4 SV=
full	A0A172WCB1	NA	NA	Cold-responsive LEA/RAB-related COR protein	-16.5966	-16.6756	-16.5889	0.0915281	9.06618e-05	0.000154644	0.000205662	0.000175908	0.000186448	0.00143255	0.00149681	0.00163329	0.0015136	0.00226648	0.000113894	0.000164027	0.000130036	0.000138776	0.000130964	0.00155549	0.00138542	0.00139142	0.00148184	0.00114458	27	21	8	99.4	80.1	38.6	17.175	0	323.31	2225200000	297	tr|A0A172WCB1|A0A172WCB1_WHEAT Cold-responsive LEA/RAB-related COR protein OS=Triticum aestivum GN=Wrab17.1 PE=2 SV=1
full	A0A1D6B0P4	NA	NA	copper ion binding;cobalt ion binding;zinc ion binding;mitochondrial ATP synthase precursor, putative, expressed	29.4373	37.3137	16.1284	0.000284177	8.39841e-05	9.92878e-05	9.14307e-05	0.000111386	0.000109208	6.41842e-05	6.39672e-05	5.37676e-05	5.42591e-05	5.69463e-05	0.000129465	0.000137653	0.000131522	0.000155684	0.000125786	7.22856e-05	7.11002e-05	5.40595e-05	8.8364e-05	5.45913e-05	22	8	6	68.1	24.8	16	27.149	0	105.53	150110000	88	tr|A0A1D6B0P4|A0A1D6B0P4_WHEAT Uncharacterized protein OS=Triticum aestivum PE=4 SV=1
full	W5H1E3	NA	NA	copper ion binding;cobalt ion binding;zinc ion binding;mitochondrial ATP synthase precursor, putative, expressed	32.3438	43.284	24.777	0.00428738	0.000182955	0.000250896	0.000231515	0.000300966	0.000238772	0.000326378	0.000305197	0.000271888	0.000488505	0.000350373	0.000313032	0.000337382	0.000314533	0.000370884	0.00039089	0.000459118	0.000367656	0.000360902	0.000427587	0.000558776	22	22	3	68.5	68.5	13.4	27.068	0	323.31	842580000	217	tr|W5H1E3|W5H1E3_WHEAT Uncharacterized protein OS=Triticum aestivum PE=4 SV=1
full	Q96123	NA	GO:0071486;GO:0034599;GO:0009507	copper/zinc superoxide dismutase 2	14.9907	7.55867	18.6436	0.364209	0.0017914	0.00184463	0.00141659	0.00222755	0.0018555	0.00284831	0.00444859	0.00341831	0.00446945	0.00340264	0.00178291	0.0022667	0.00219791	0.00236112	0.00121756	0.00292604	0.00284163	0.00488214	0.00422652	0.00717631	8	8	2	52.7	52.7	14.9	20.323	0	226.7	7462700000	766	tr|Q96123|Q96123_WHEAT Superoxide dismutase [Cu-Zn] OS=Triticum aestivum GN=SOD1.1 PE=2 SV=1;tr|A0A1D6BMD7|A0A1D6BMD7_WHEAT Uncharacterized protein OS=Triticum aestivum PE=4 SV=1
full	W5BI76	NA	NA	CP12 domain-containing protein 1	-4.27973	-4.59423	-4.11331	0.874992	0.000351571	0.000286592	0.000396885	0.000392018	0.000336024	0.000274034	0.000225563	0.00158687	0.000823819	0.000421671	0.000291355	0.000300291	0.00037067	0.000431978	0.000287796	0.000532071	0.000909623	0.000823996	0.000417825	0.000511389	10	10	10	62.7	62.7	62.7	13.19	0	130.95	1102500000	122	tr|W5BI76|W5BI76_WHEAT Uncharacterized protein OS=Triticum aestivum PE=4 SV=1;tr|A0A1D5TJV7|A0A1D5TJV7_WHEAT Uncharacterized protein OS=Triticum aestivum PE=4 SV=1;tr|A0A0C4BJ82|A0A0C4BJ82_WHEAT Uncharacterized protein OS=Triticum aestivum PE=4 SV=1;tr|A0A
full	A0A1D5YJK0	K03797	GO:0005515;GO:0008236;GO:0006508	CTPA Carboxyl-terminal-processing peptidase 2, chloroplastic	0.450788	-1.41837	2.12984	0.948815	0.00012022	8.07613e-05	0.000139652	0.000123185	0.000102681	0.00010909	0.000145663	0.000127517	0.000123932	0.000124438	9.14535e-05	0.000135309	0.000124439	0.000101353	0.000105908	0.000123648	0.000155411	0.000126985	0.000136129	0.000101898	15	15	2	43.9	43.9	8.5	50.461	0	323.31	266140000	118	tr|A0A1D5YJK0|A0A1D5YJK0_WHEAT Uncharacterized protein OS=Triticum aestivum PE=4 SV=1;tr|A0A1D5YWP3|A0A1D5YWP3_WHEAT Uncharacterized protein OS=Triticum aestivum PE=4 SV=1
full	W5DQV9	K17261	GO:0007010;GO:0003779;GO:0007015	cyclase associated protein 1;adenylyl cyclase-associated protein, putative, expressed	1.78921	-2.30335	7.85077	0.871714	8.98635e-05	8.62854e-05	0.000165081	0.000158044	0.000117944	9.29745e-05	9.49573e-05	9.04173e-05	8.01147e-05	5.82613e-05	0.000109367	0.000124389	0.000159149	9.84565e-05	0.000111641	8.34866e-05	0.000123207	8.18557e-05	9.01985e-05	7.06934e-05	14	14	4	36	36	14.7	50.55	0	100.41	228700000	81	tr|W5DQV9|W5DQV9_WHEAT Adenylyl cyclase-associated protein OS=Triticum aestivum PE=3 SV=1;tr|A0A1D5X817|A0A1D5X817_WHEAT Uncharacterized protein OS=Triticum aestivum PE=4 SV=1
full	A0A1D6RUK1	K03768	GO:0006457;GO:0003755;GO:0000413	Cyclophilin-like peptidyl-prolyl cis-trans isomerase family protein	-6.93105	-8.58185	-5.1254	0.322966	0.000432464	0.000311699	0.000473768	0.000399502	0.000465542	0.000421789	0.000385971	0.000366702	0.000397882	0.000331994	0.000265146	0.000448782	0.00045218	0.000380257	0.000357853	0.000422673	0.000418174	0.0003008	0.000355104	0.000309983	13	13	1	52.5	52.5	3.7	30.218	0	136.74	874010000	211	tr|A0A1D6RUK1|A0A1D6RUK1_WHEAT Uncharacterized protein OS=Triticum aestivum PE=4 SV=1
full	A0A1D6BKF0	K03768	GO:0006457;GO:0003755;GO:0000413	Cyclophilin-like peptidyl-prolyl cis-trans isomerase family protein	-1.92892	0.559795	-4.29906	0.816044	0.000222757	0.000196019	0.000304649	0.00029293	0.00027294	0.000305809	0.000293647	0.000254592	0.000295986	0.000203766	0.000197657	0.000328758	0.000322801	0.000224291	0.000223004	0.000284412	0.000302473	0.000234946	0.00026885	0.000204919	13	13	0	37.7	37.7	0	43.8	0	322.83	629590000	177	tr|A0A1D6BKF0|A0A1D6BKF0_WHEAT Uncharacterized protein OS=Triticum aestivum PE=4 SV=1
full	A0A1D5V161	NA	GO:0006457;GO:0003755;GO:0000413	Cyclophilin-like peptidyl-prolyl cis-trans isomerase family protein;peptidyl-prolyl cis-trans isomerase CYP37, chloroplast precursor, putative, expressed	8.02643	10.0124	6.42755	0.278647	0.000613841	0.000661868	0.000594336	0.000810229	0.000730045	0.000786642	0.000860008	0.000944282	0.000885669	0.000759368	0.000671421	0.000927603	0.000884333	0.000770643	0.000497774	0.000983478	0.0010709	0.000870675	0.000843195	0.000739991	24	24	2	47.3	47.3	5	51.027	0	323.31	1858200000	395	tr|A0A1D5V161|A0A1D5V161_WHEAT Uncharacterized protein OS=Triticum aestivum PE=4 SV=1;tr|A0A1D5V162|A0A1D5V162_WHEAT Uncharacterized protein OS=Triticum aestivum PE=4 SV=1;tr|A0A1D5V160|A0A1D5V160_WHEAT Uncharacterized protein OS=Triticum aestivum PE=4 SV=
full	A0A1D5ZC03	NA	NA	Cystathionine beta-synthase (CBS) family protein;CBS domain containing membrane protein, putative, expressed	-11.6957	-12.3992	-10.7452	0.125357	0.000261316	0.000228284	0.000313632	0.000282196	0.000284997	0.000159681	0.000215535	0.000219312	0.000213846	0.000206003	0.000174265	0.000299308	0.000262383	0.000243187	0.000221361	0.000100903	0.000213473	0.000203649	0.000207031	0.000180322	9	9	6	49.6	49.6	39.3	24.879	0	123.83	397070000	149	tr|A0A1D5ZC03|A0A1D5ZC03_WHEAT Uncharacterized protein OS=Triticum aestivum PE=4 SV=1
full	A0A1D5WJN2	NA	NA	cytochrome B5 isoform B;Cytochrome b5 protein;cytochrome b5-like Heme/Steroid binding domain containing protein, expressed	64.1464	71.4278	61.7501	2.27623e-05	1.35148e-05	1.19263e-05	1.74687e-05	2.16498e-05	1.84452e-05	3.94228e-05	6.59509e-05	5.73698e-05	4.75456e-05	4.19231e-05	2.8351e-05	2.82505e-05	1.86603e-05	3.57851e-05	3.12464e-05	7.3214e-05	9.11796e-05	8.03624e-05	9.14143e-05	7.17831e-05	6	6	4	56.9	56.9	41.6	15.04	0	57.989	110870000	50	tr|A0A1D5WJN2|A0A1D5WJN2_WHEAT Uncharacterized protein OS=Triticum aestivum PE=4 SV=1;tr|A0A077RAG2|A0A077RAG2_WHEAT Uncharacterized protein OS=Triticum aestivum GN=TRAES_3BF151800050CFD_c1 PE=3 SV=1
full	P05151	NA	NA	Cytochrome f	11.548	8.79817	15.0319	0.0649081	0.00137437	0.00111377	0.00141626	0.00145228	0.00146871	0.00115044	0.00120843	0.00110451	0.000984642	0.000939387	0.00151863	0.00139117	0.0013232	0.00137984	0.00181305	0.00144971	0.00133335	0.00127074	0.00102246	0.00112098	24	24	24	63.4	63.4	63.4	32.754	0	323.31	2614200000	425	tr|W5GNJ7|W5GNJ7_WHEAT Uncharacterized protein OS=Triticum aestivum PE=3 SV=1;sp|P05151|CYF_WHEAT Cytochrome f OS=Triticum aestivum GN=petA PE=3 SV=3;tr|W5EBA5|W5EBA5_WHEAT Uncharacterized protein OS=Triticum aestivum PE=4 SV=1
full	A0A1D5ZSV9	NA	NA	DANA2, putative, expressed	6.89555	15.4428	1.95872	0.293083	9.40165e-05	0.000118089	0.000122665	0.00011857	0.000139091	0.000224778	0.000225694	0.000178172	0.000191937	0.000205112	0.000109883	0.000145853	0.000155748	0.000124033	0.000148401	0.000241506	0.000222273	0.000227611	0.00015971	0.000194685	16	16	16	76.9	76.9	76.9	25.29	0	130.92	420590000	135	tr|A0A1D5ZSV9|A0A1D5ZSV9_WHEAT Uncharacterized protein OS=Triticum aestivum PE=4 SV=1;tr|A0A1D6S344|A0A1D6S344_WHEAT Uncharacterized protein OS=Triticum aestivum PE=4 SV=1;tr|A0A1D5X853|A0A1D5X853_WHEAT Uncharacterized protein OS=Triticum aestivum PE=4 SV=
full	A0A1D5SC90	K04772;K08372	GO:0006508;GO:0004252;GO:0005515	DegP protease 1;DegP-type protease;serine protease DegQ [EC:3.4.21.-];putative serine protease PepD [EC:3.4.21.-];OsDegp9 - Putative Deg protease homologue, expressed	12.6149	17.0607	10.5856	0.154214	0.000261271	0.000252468	0.000268725	0.000369567	0.000281037	0.000528202	0.000702496	0.000633598	0.000739265	0.000535937	0.000281316	0.000408444	0.000311943	0.000357157	0.000318699	0.000526059	0.000672622	0.000638337	0.000847236	0.000787578	18	18	18	49.8	49.8	49.8	43.994	0	323.31	1144600000	271	tr|A0A1D5SC90|A0A1D5SC90_WHEAT Uncharacterized protein OS=Triticum aestivum PE=4 SV=1;tr|A0A1D5SZ83|A0A1D5SZ83_WHEAT Uncharacterized protein OS=Triticum aestivum PE=4 SV=1;tr|A0A1D5RWF4|A0A1D5RWF4_WHEAT Uncharacterized protein OS=Triticum aestivum PE=4 SV=
full	W5AL59	NA	GO:0005515;GO:0006508;GO:0004252	DegP protease 10;DEGP protease 2;OsDegp6 - Putative Deg protease homologue, expressed	11.6035	-0.382965	36.5565	0.275833	0.000152752	0.000142558	0.000204586	0.000189803	0.000154296	8.22015e-05	8.75191e-05	7.5807e-05	5.23344e-05	0.000107561	0.000155794	0.000156666	0.000233387	0.000136621	0.000158295	8.11733e-05	0.000101955	0.0001012	0.000113271	0.000156033	16	16	16	36.3	36.3	36.3	65.34	0	119.1	280540000	148	tr|W5AL59|W5AL59_WHEAT Uncharacterized protein OS=Triticum aestivum PE=4 SV=1;tr|W4ZVZ8|W4ZVZ8_WHEAT Uncharacterized protein OS=Triticum aestivum PE=4 SV=1;tr|W5ABE0|W5ABE0_WHEAT Uncharacterized protein OS=Triticum aestivum PE=4 SV=1
full	A0A1D5WXH7	NA	NA	Domain of unknown function (DUF1995);Protein of unknown function, conserved in plants and diatoms;expressed protein	-12.9059	-15.9644	-7.80027	0.231451	3.99816e-05	3.69633e-05	4.71785e-05	3.32361e-05	5.03269e-05	2.20769e-05	2.50036e-05	2.21945e-05	2.24816e-05	3.26575e-05	3.52362e-05	2.07459e-05	3.91898e-05	2.80298e-05	5.13287e-05	2.27841e-05	1.49214e-05	3.05755e-05	2.11637e-05	2.52649e-05	6	6	6	35.6	35.6	35.6	30.552	0	76.056	45401000	56	tr|A0A1D5WXH7|A0A1D5WXH7_WHEAT Uncharacterized protein OS=Triticum aestivum PE=4 SV=1;tr|W5DR08|W5DR08_WHEAT Uncharacterized protein OS=Triticum aestivum PE=4 SV=1;tr|A0A1D6C0I8|A0A1D6C0I8_WHEAT Uncharacterized protein OS=Triticum aestivum PE=4 SV=1;tr|A0A
full	A0A1D5X363	NA	NA	DPP6 N-terminal domain-like protein;WD40-like Beta Propeller Repeat family protein, expressed	44.0925	81.7926	17.4983	0.00180971	2.47992e-05	3.03288e-05	3.13722e-05	5.40074e-05	3.70292e-05	5.59333e-05	4.51731e-05	4.487e-05	6.40194e-05	4.16822e-05	6.02817e-05	7.65747e-05	5.94907e-05	8.20439e-05	4.43579e-05	5.69963e-05	6.02071e-05	4.69456e-05	7.11489e-05	6.04196e-05	12	12	1	24.4	24.4	2	74.442	0	64.527	95674000	89	tr|A0A1D5X363|A0A1D5X363_WHEAT Uncharacterized protein OS=Triticum aestivum PE=4 SV=1
full	A0A1D5YRM6	NA	GO:0008138;GO:0006470	dual specificity protein phosphatase (DsPTP1) family protein;Dual-specificity protein phosphatase;dual specificity protein phosphatase, putative, expressed	0.0416637	9.28417	-7.77675	0.996685	4.17475e-05	3.47552e-05	5.01259e-05	4.48921e-05	3.87496e-05	4.99266e-05	4.85065e-05	4.7938e-05	5.59064e-05	4.62928e-05	4.47525e-05	5.79487e-05	4.40798e-05	5.64515e-05	2.65597e-05	6.26078e-05	5.86484e-05	3.07248e-05	4.29482e-05	3.43103e-05	8	8	8	31.1	31.1	31.1	39.381	0	175.09	93414000	44	tr|A0A1D5YRM6|A0A1D5YRM6_WHEAT Uncharacterized protein OS=Triticum aestivum PE=4 SV=1;tr|A0A1D5YRM5|A0A1D5YRM5_WHEAT Uncharacterized protein OS=Triticum aestivum PE=4 SV=1;tr|A0A1D5YRM3|A0A1D5YRM3_WHEAT Uncharacterized protein OS=Triticum aestivum PE=4 SV=
full	E7D433	NA	NA	EF-hand calcium-binding protein	121.822	169.292	95.6693	0.000286552	2.24345e-05	1.5964e-05	1.67284e-05	4.94632e-05	1.50894e-05	4.26676e-05	7.04901e-05	2.05492e-05	4.04146e-05	4.3105e-05	7.71179e-05	0.000101302	3.63894e-05	6.22043e-05	4.52739e-05	9.25348e-05	6.67554e-05	7.40331e-05	0.000115717	7.60052e-05	6	6	1	32	32	15.1	24.23	0	32.965	139740000	63	tr|E7D433|E7D433_WHEAT EF-hand calcium-binding protein OS=Triticum aestivum GN=Clo3 PE=2 SV=1;tr|W5GSM3|W5GSM3_WHEAT Uncharacterized protein OS=Triticum aestivum PE=4 SV=1;tr|A0A1D6BFP3|A0A1D6BFP3_WHEAT Uncharacterized protein OS=Triticum aestivum PE=4 SV=
full	W5BMW7	K03232;K15410	GO:0003746;GO:0006414;GO:0005853	elongation factor 1-beta;elongation factor 1-delta;SPCC1450.04;Translation elongation factor EF1B/ribosomal protein S6 family protein;elongation factor protein, putative, expressed;Glutathione S-transferase, C-terminal-like;Translation elongation factor EF1B/ribosomal protein S6	38.8221	55.4625	8.51758	0.000706215	0.000216058	0.000236439	0.000249923	0.000296018	0.000244404	8.85214e-05	0.000116957	0.000113957	0.000193304	0.000169711	0.000329713	0.000377795	0.000421305	0.000362806	0.000440535	0.000129785	0.000154125	0.000103395	0.000212556	0.000140717	8	7	3	38.5	34.5	15	24.546	0	65.601	359170000	127	tr|W5BMW7|W5BMW7_WHEAT Uncharacterized protein OS=Triticum aestivum PE=3 SV=1
full	W5C8D1	K03232	GO:0003746;GO:0006414;GO:0005853	elongation factor 1-beta;Glutathione S-transferase, C-terminal-like;Translation elongation factor EF1B/ribosomal protein S6;elongation factor protein, putative, expressed	9.93094	12.2274	8.88093	0.0645133	0.000328096	0.000316495	0.000450424	0.000530568	0.00038139	0.000907508	0.000833985	0.000831136	0.00090273	0.000914037	0.000370207	0.000474909	0.000526748	0.000385779	0.00049473	0.000849343	0.00105524	0.00096212	0.000992602	0.000919907	12	12	2	68.3	68.3	25.2	23.332	0	289.92	1595200000	191	tr|W5C8D1|W5C8D1_WHEAT Uncharacterized protein OS=Triticum aestivum PE=3 SV=1
full	A0A1D5UBI3	K03232;K15410	GO:0003746;GO:0006414;GO:0005853	elongation factor 1-delta;elongation factor 1-beta;Glutathione S-transferase, C-terminal-like;Translation elongation factor EF1B/ribosomal protein S6	0.0768606	27.452	-7.23115	0.994614	1.77559e-05	5.1107e-05	2.67274e-05	2.13956e-05	3.13717e-05	0.000130218	0.000113308	9.44778e-05	0.000124737	9.29944e-05	5.86912e-05	2.99003e-05	2.71425e-05	2.62715e-05	4.70794e-05	6.11066e-05	0.000119842	0.000111185	0.000116829	0.000106587	11	2	2	48.6	13.8	13.8	23.318	0	16.804	182320000	44	tr|A0A1D5UBI3|A0A1D5UBI3_WHEAT Uncharacterized protein OS=Triticum aestivum PE=4 SV=1
full	A0A1D6AFS1	NA	GO:0005525	elongation factor family protein	-28.2206	-30.3617	-25.3654	0.0112453	4.20436e-05	3.64119e-05	4.92997e-05	3.47925e-05	3.49882e-05	2.4539e-05	1.52155e-05	2.69118e-05	4.07636e-05	4.06967e-05	2.16547e-05	2.45831e-05	2.60627e-05	2.49685e-05	4.02917e-05	1.60849e-05	2.10856e-05	2.33129e-05	2.22805e-05	2.77898e-05	10	10	10	23.3	23.3	23.3	66.388	0	194.27	40780000	53	tr|A0A1D6AFS1|A0A1D6AFS1_WHEAT Uncharacterized protein OS=Triticum aestivum PE=4 SV=1;tr|A0A1D6AS31|A0A1D6AS31_WHEAT Uncharacterized protein OS=Triticum aestivum PE=4 SV=1;tr|A0A1D6AS32|A0A1D6AS32_WHEAT Uncharacterized protein OS=Triticum aestivum PE=4 SV=
full	W5BYI3	K02355	GO:0003746;GO:0005525	elongation factor G;Translation elongation factor EFG/EF2 protein;Chloroplast elongation factor G;elongation factor, putative, expressed	-30.1213	-36.2521	-19.2367	0.000171337	0.000761882	0.000849287	0.000980856	0.000869492	0.000902253	0.00043993	0.000418492	0.000472375	0.000452686	0.000674413	0.000486795	0.00045474	0.000663534	0.000470256	0.000706487	0.000489677	0.000336094	0.000340365	0.000382565	0.000436377	36	36	4	62.7	62.7	8	77.283	0	311.83	929670000	427	tr|W5BYI3|W5BYI3_WHEAT Elongation factor G, chloroplastic OS=Triticum aestivum PE=3 SV=1;tr|A0A1D5T993|A0A1D5T993_WHEAT Uncharacterized protein OS=Triticum aestivum PE=4 SV=1;tr|A0A1D5T992|A0A1D5T992_WHEAT Uncharacterized protein OS=Triticum aestivum PE=4
full	A0A1D5XV56	K02356	GO:0006414;GO:0003746;GO:0043043;GO:0005737	elongation factor P (EF-P) family protein;elongation factor P, putative, expressed	-7.78863	-10.887	-5.49032	0.312534	0.000592877	0.000442314	0.00078007	0.00072447	0.000539712	0.000852766	0.000855353	0.000541704	0.000890367	0.00101129	0.00046907	0.000562153	0.000637231	0.000501213	0.000574516	0.000828634	0.000822589	0.000855577	0.000711847	0.000704901	15	15	15	64.4	64.4	64.4	25.993	0	323.31	1414300000	160	tr|A0A1D5XV56|A0A1D5XV56_WHEAT Uncharacterized protein OS=Triticum aestivum PE=4 SV=1;tr|A0A1D5Y7F2|A0A1D5Y7F2_WHEAT Uncharacterized protein OS=Triticum aestivum PE=4 SV=1;tr|A0A1D5Y7F3|A0A1D5Y7F3_WHEAT Uncharacterized protein OS=Triticum aestivum PE=4 SV=
full	A0A1D6A1V6	K07570;K02357	GO:0003676;GO:0006414;GO:0005622;GO:0003746	elongation factor Ts family protein;elongation factor TS family protein, expressed; general stress protein 13;	-22.3742	-30.3425	-14.1019	2.9351e-05	0.00138524	0.00136302	0.00159111	0.00134568	0.00135146	0.00136713	0.00145338	0.00144042	0.00125794	0.00125905	0.000830026	0.000932556	0.00116258	0.000920568	0.00105574	0.00125612	0.00124242	0.000938089	0.00110078	0.0012847	59	59	2	50.2	50.2	3	105.08	0	323.31	2648900000	753	tr|A0A1D6A1V6|A0A1D6A1V6_WHEAT Uncharacterized protein OS=Triticum aestivum PE=4 SV=1;tr|W5G1K5|W5G1K5_WHEAT Elongation factor Ts OS=Triticum aestivum PE=3 SV=1;tr|A0A1D6A1V7|A0A1D6A1V7_WHEAT Uncharacterized protein OS=Triticum aestivum PE=4 SV=1
full	W5GUK3	NA	NA	Elongation factor Tu	-14.1963	-16.4821	-11.1476	0.0143262	0.0115625	0.0110651	0.0130428	0.0111018	0.012196	0.00881117	0.00964881	0.00856766	0.00789665	0.00928993	0.00737011	0.011607	0.0122656	0.00915929	0.00884704	0.00729842	0.00887382	0.00750748	0.0080418	0.00756387	42	42	3	94.7	94.7	6.4	40.984	0	323.31	18946000000	1182	tr|W5GUK3|W5GUK3_WHEAT Elongation factor Tu OS=Triticum aestivum PE=3 SV=1
full	W5DQF4	NA	NA	Elongation factor Tu	7.15307	8.21046	6.44963	0.296724	3.06127e-05	3.51579e-05	4.17615e-05	5.10712e-05	4.44323e-05	6.68643e-05	5.22865e-05	5.33209e-05	7.14896e-05	6.12368e-05	3.40843e-05	5.30284e-05	4.3766e-05	4.0932e-05	4.7895e-05	5.42582e-05	6.40519e-05	6.77862e-05	7.12884e-05	6.74976e-05	11	10	10	41.7	37.9	37.9	42.867	0	186.45	108130000	110	tr|W5DQF4|W5DQF4_WHEAT Elongation factor Tu OS=Triticum aestivum PE=3 SV=1;tr|A0A1D5YXF3|A0A1D5YXF3_WHEAT Uncharacterized protein OS=Triticum aestivum PE=4 SV=1;tr|A0A1D5ZWW7|A0A1D5ZWW7_WHEAT Uncharacterized protein OS=Triticum aestivum PE=4 SV=1;tr|A0A1D5
full	A0A1D6S9T8	K02358	GO:0003746;GO:0005525	elongation factor Tu;RAB GTPase homolog E1B;elongation factor Tu, putative, expressed	14.2315	18.8601	13.898	0.747698	1.78373e-05	2.64793e-05	1.75098e-05	4.18481e-05	2.7889e-05	6.99393e-05	0.000265353	0.000463588	0.00046929	0.000557802	2.49315e-05	3.65665e-05	3.98607e-05	2.10883e-05	3.39296e-05	4.96255e-05	0.000210418	0.000637084	0.000329192	0.000853426	41	2	2	81.4	7.9	7.9	50.36	0	192.73	777640000	154	tr|A0A1D6S9T8|A0A1D6S9T8_WHEAT Uncharacterized protein OS=Triticum aestivum PE=4 SV=1;tr|A0A1D6AAQ1|A0A1D6AAQ1_WHEAT Uncharacterized protein OS=Triticum aestivum PE=4 SV=1;tr|A0A1D6AAQ2|A0A1D6AAQ2_WHEAT Uncharacterized protein OS=Triticum aestivum PE=4 SV=
full	W5D1J9	NA	GO:0005515	Embryo-specific protein 3, (ATS3);embryo-specific 3, putative, expressed	100.2	177.583	33.7795	0.000894477	3.49826e-05	1.77867e-05	4.51926e-05	0.000102324	3.65273e-05	6.26832e-05	5.99809e-05	4.83642e-05	6.17098e-05	4.31621e-05	0.000113643	0.00020715	0.000108604	0.000129821	9.81363e-05	9.52603e-05	7.10485e-05	6.71335e-05	6.99009e-05	6.57548e-05	7	7	7	47.6	47.6	47.6	20.244	0	32.067	167880000	66	tr|W5D1J9|W5D1J9_WHEAT Uncharacterized protein OS=Triticum aestivum GN=TRAES_3BF066100110CFD_c1 PE=4 SV=1;tr|A0A1D5WUC2|A0A1D5WUC2_WHEAT Uncharacterized protein OS=Triticum aestivum PE=4 SV=1;tr|A0A1D5VH61|A0A1D5VH61_WHEAT Uncharacterized protein OS=Tritic
full	A0A1D5TPL2	NA	GO:0008270	endoribonuclease L-PSP family protein;endoribonuclease, putative, expressed	-2.81446	-12.2096	4.72894	0.752662	0.000102339	7.21879e-05	0.000113453	0.000102055	0.000103107	0.000103762	0.000138743	0.000111651	0.000120536	0.000139506	7.7106e-05	4.97483e-05	0.000118838	9.6257e-05	9.09822e-05	9.15025e-05	0.000133766	0.000167733	0.000122701	0.000127541	9	9	9	56.5	56.5	56.5	18.573	0	262.72	258200000	76	tr|A0A1D5TPL2|A0A1D5TPL2_WHEAT Uncharacterized protein OS=Triticum aestivum PE=4 SV=1;tr|A0A1D6DET1|A0A1D6DET1_WHEAT Uncharacterized protein OS=Triticum aestivum PE=4 SV=1
full	A0A1D6BAB1	NA	GO:0006508;GO:0004190	Eukaryotic aspartyl protease family protein;aspartic proteinase nepenthesin-2 precursor, putative, expressed	-18.3	-19.9989	-17.5923	0.0404971	0.000202126	0.000157647	0.000274019	0.000226018	0.000203549	0.000549151	0.000567788	0.000413758	0.000604049	0.000417741	0.000148993	0.000187498	0.000212321	0.000184032	0.000117855	0.000449361	0.000482381	0.000316854	0.000501218	0.000353634	11	11	2	42.9	42.9	11.6	45.098	0	323.31	1022100000	287	tr|A0A1D6BAB1|A0A1D6BAB1_WHEAT Uncharacterized protein OS=Triticum aestivum PE=4 SV=1;tr|W5GW91|W5GW91_WHEAT Uncharacterized protein OS=Triticum aestivum PE=3 SV=1;tr|A0A1D5ULV0|A0A1D5ULV0_WHEAT Uncharacterized protein OS=Triticum aestivum PE=4 SV=1
full	A0A1D5WTA0	NA	GO:0006508;GO:0004190	Eukaryotic aspartyl protease family protein;xylanase inhibitor, putative, expressed	643.71	746.453	594.795	0.000207884	1.03029e-05	1.85109e-05	2.71961e-05	0.000472485	1.42788e-05	0.000231531	0.000198506	0.000197088	0.00029583	0.000217119	0.000745755	0.00195634	0.000602851	0.00114412	0.000145263	0.000790206	0.00100214	0.00148956	0.00245191	0.00218735	7	7	5	27.8	27.8	19.8	35.021	0	46.454	1997200000	109	tr|A0A1D5WTA0|A0A1D5WTA0_WHEAT Uncharacterized protein OS=Triticum aestivum PE=4 SV=1
full	A0A1D5WT42	NA	NA	expressed protein;transferases, transferring glycosyl groups	8.19381	27.7464	-4.41758	0.505648	4.82243e-05	3.83508e-05	5.21599e-05	5.67042e-05	5.03408e-05	0.000116484	7.20802e-05	4.1875e-05	7.74202e-05	7.31958e-05	5.31706e-05	8.48792e-05	6.53654e-05	5.05315e-05	6.00283e-05	8.01316e-05	8.85658e-05	5.15146e-05	6.77409e-05	7.62685e-05	4	4	2	26.5	26.5	11.5	25.087	0	19.955	176900000	108	tr|A0A1D5WT42|A0A1D5WT42_WHEAT Uncharacterized protein OS=Triticum aestivum PE=4 SV=1
full	A0A1D6S561	K18757	GO:0006950	expressed protein;winged-helix DNA-binding transcription factor family protein	6.88697	23.2539	-14.8506	0.696938	0.000146851	0.0002059	0.000150882	0.000260342	0.000249022	8.23683e-05	6.7741e-05	0.000301722	0.000190355	0.000120534	0.000223252	0.000324587	0.000254939	0.000297742	0.000148038	0.000103748	6.86071e-05	0.000180092	0.000122547	0.000174457	6	6	1	47.7	47.7	9.8	20.745	0	68.036	302300000	91	tr|A0A1D6S561|A0A1D6S561_WHEAT Uncharacterized protein OS=Triticum aestivum PE=4 SV=1;tr|A0A1D6S560|A0A1D6S560_WHEAT Uncharacterized protein OS=Triticum aestivum PE=4 SV=1
full	A0A1D5ZJV4	NA	GO:0055114;GO:0016491	FAD/NAD(P)-binding oxidoreductase family protein;amine oxidase, flavin-containing, domain containing protein, expressed	16.9382	2.57282	31.4882	0.45036	1.87341e-05	1.15398e-05	1.96024e-05	2.02394e-05	1.91679e-05	1.08192e-05	1.65632e-05	1.71943e-05	2.38442e-05	1.97295e-05	1.57327e-05	1.83486e-05	2.19825e-05	1.22313e-05	2.32856e-05	9.49865e-06	1.70552e-05	2.29533e-05	1.65009e-05	4.98993e-05	6	6	6	15.5	15.5	15.5	61.688	0	14.659	24467000	33	tr|A0A1D5ZJV4|A0A1D5ZJV4_WHEAT Uncharacterized protein OS=Triticum aestivum PE=4 SV=1;tr|A0A1D5YXX8|A0A1D5YXX8_WHEAT Uncharacterized protein OS=Triticum aestivum PE=4 SV=1;tr|A0A1D5RUT6|A0A1D5RUT6_WHEAT Uncharacterized protein OS=Triticum aestivum PE=4 SV=
full	A0A1D6B2L5	NA	NA	ferredoxin--nitrite reductase, chloroplastic	1.24927	21.8033	-9.54336	0.854507	0.000311018	0.000412795	0.000510212	0.000563165	0.00038758	0.000780469	0.000801839	0.000876033	0.000856702	0.000845749	0.000494226	0.000473258	0.000590034	0.000446557	0.000657049	0.000876944	0.000892899	0.000698597	0.000706804	0.000588468	37	37	4	64.7	64.7	7.9	66.001	0	323.31	1628300000	484	tr|A0A1D6B2L5|A0A1D6B2L5_WHEAT Uncharacterized protein OS=Triticum aestivum PE=4 SV=1
full	A0A096UQV9	K09013	GO:0016887;GO:0005524	Fe-S cluster assembly ATP-binding protein;non-intrinsic ABC protein 7;ABC transporter, ATP-binding protein, putative, expressed	-10.1109	-1.0415	-14.6664	0.0350657	0.000181168	0.00014535	0.000201925	0.000203317	0.000164002	0.000375912	0.000316212	0.000381911	0.000332803	0.000376515	0.000154839	0.000213585	0.000170885	0.000160863	0.000186261	0.000312595	0.000333859	0.000303889	0.000261852	0.000309603	17	17	17	46.3	46.3	46.3	32.98	0	142.29	566660000	211	tr|A0A096UQV9|A0A096UQV9_WHEAT Uncharacterized protein OS=Triticum aestivum PE=4 SV=1;tr|W5EF50|W5EF50_WHEAT Uncharacterized protein OS=Triticum aestivum PE=4 SV=1;tr|A0A096UQM6|A0A096UQM6_WHEAT Uncharacterized protein OS=Triticum aestivum PE=4 SV=1
full	A0A1D5VZW5	K09014	GO:0016226	Fe-S cluster assembly protein SufB;ATP binding cassette protein 1;Iron-sulfur cluster assembly protein;sufB/sufD domain containing protein, putative, expressed	17.0157	12.0918	20.9013	0.106213	0.000106822	8.0192e-05	0.000149635	0.000160289	0.000140399	0.000165529	0.000125345	0.000207165	0.000165403	0.000144183	0.000134269	0.000110486	0.000168986	0.000145864	0.000154799	0.000171486	0.000210245	0.000252065	0.000196425	0.000146209	10	10	10	26.2	26.2	26.2	59.28	0	89.946	448700000	59	tr|A0A1D5VZW5|A0A1D5VZW5_WHEAT Uncharacterized protein OS=Triticum aestivum PE=4 SV=1;tr|A0A1D5V9Y2|A0A1D5V9Y2_WHEAT Uncharacterized protein OS=Triticum aestivum PE=4 SV=1;tr|A0A1D5VZW3|A0A1D5VZW3_WHEAT Uncharacterized protein OS=Triticum aestivum PE=4 SV=
full	A0A1D5RPW5	NA	NA	fibrillin;Plastid-lipid associated protein PAP / fibrillin family protein;PAP fibrillin family domain containing protein, expressed	23.3473	40.9501	17.4693	0.000774777	0.000329655	0.000254817	0.000360231	0.000366735	0.000321636	0.000964533	0.000916646	0.0010083	0.00105667	0.000944362	0.000449584	0.000546362	0.000408988	0.000452805	0.000444081	0.00111837	0.00128707	0.00108686	0.00128902	0.000963529	16	16	0	36.7	36.7	0	38.266	0	258.92	2100500000	258	tr|A0A1D5RPW5|A0A1D5RPW5_WHEAT Uncharacterized protein OS=Triticum aestivum PE=4 SV=1
full	A0A1D5ZNS0	NA	NA	fibrillin;Plastid-lipid associated protein PAP / fibrillin family protein;PAP fibrillin family domain containing protein, expressed	161.358	190.79	116.182	0.00573923	9.73607e-05	8.10203e-05	9.31733e-05	0.000301947	9.10758e-05	7.68238e-05	6.85626e-05	8.81579e-05	0.000126995	7.24226e-05	0.000326758	0.000717226	0.000259572	0.000452174	0.000176793	0.00015322	0.000122793	0.000146032	0.000343346	0.000170592	13	13	2	55.1	55.1	13.1	32.848	0	155.4	291040000	132	tr|A0A1D5ZNS0|A0A1D5ZNS0_WHEAT Uncharacterized protein OS=Triticum aestivum PE=4 SV=1;tr|A0A1D5ZNS1|A0A1D5ZNS1_WHEAT Uncharacterized protein OS=Triticum aestivum PE=4 SV=1
full	A0A1D5S6Z7	K09572	GO:0005528	FK506-binding protein 6	11.0489	15.0973	5.50296	0.275357	1.56165e-05	1.49007e-05	2.06575e-05	2.17257e-05	1.71115e-05	1.33152e-05	1.29137e-05	1.52428e-05	1.36272e-05	1.06091e-05	1.40199e-05	2.71143e-05	2.56311e-05	1.60942e-05	2.07419e-05	1.41188e-05	1.52859e-05	1.47097e-05	1.22823e-05	1.29274e-05	3	3	3	23.7	23.7	23.7	14.867	0	32.912	33870000	37	tr|A0A1D5S6Z7|A0A1D5S6Z7_WHEAT Uncharacterized protein OS=Triticum aestivum PE=4 SV=1;tr|W5AGW5|W5AGW5_WHEAT Uncharacterized protein OS=Triticum aestivum PE=4 SV=1;tr|S5WAC6|S5WAC6_WHEAT FKBP-B1a (Fragment) OS=Triticum aestivum PE=4 SV=1;tr|A0A1D5RWH8|A0A1
full	A0A1D5UUZ0	K17478	GO:0006457;GO:0005528	FKBP-like peptidyl-prolyl cis-trans isomerase family protein;Peptidyl-prolyl cis-trans isomerase, FKBP-type;immunophilin, putative, expressed;FK506-binding protein 15	13.1533	16.9215	9.46245	0.0677638	7.16042e-05	7.2429e-05	0.000100192	0.000106137	8.91267e-05	8.64908e-05	8.76815e-05	9.23381e-05	9.60992e-05	8.60865e-05	9.07672e-05	0.000117039	0.000121805	0.000105598	7.86479e-05	8.70051e-05	0.000112759	0.000103121	8.76166e-05	0.000100652	9	9	2	34.4	34.4	5.2	27.534	0	88.6	222980000	172	tr|A0A1D5UUZ0|A0A1D5UUZ0_WHEAT Uncharacterized protein OS=Triticum aestivum PE=4 SV=1;tr|A0A1D5TQJ3|A0A1D5TQJ3_WHEAT Uncharacterized protein OS=Triticum aestivum PE=4 SV=1
full	W5B625	NA	GO:0006457	FKBP-like peptidyl-prolyl cis-trans isomerase family protein;Peptidyl-prolyl cis-trans isomerase, FKBP-type;peptidyl-prolyl cis-trans isomerase, FKBP-type, putative, expressed	-14.9279	-29.2557	-0.45004	0.0782607	0.00022341	0.000242381	0.000301705	0.00024944	0.000252708	0.000342879	0.000284822	0.000206526	0.000207465	0.000214796	0.000132903	0.000196768	0.000227996	0.000183347	0.000157187	0.000323944	0.000235818	0.000197715	0.000257797	0.00023556	11	11	3	44.1	44.1	15.2	29.04	0	83.141	370600000	160	tr|W5B625|W5B625_WHEAT Uncharacterized protein OS=Triticum aestivum PE=4 SV=1;tr|A0A1D5V2F8|A0A1D5V2F8_WHEAT Uncharacterized protein OS=Triticum aestivum PE=4 SV=1;tr|A0A1D5UWB5|A0A1D5UWB5_WHEAT Uncharacterized protein OS=Triticum aestivum PE=4 SV=1;tr|A0A
full	A0A1D6D5U6	K01802	GO:0006457	FKBP-like peptidyl-prolyl cis-trans isomerase family protein;Peptidyl-prolyl cis-trans isomerase, FKBP-type;peptidyl-prolyl cis-trans isomerase, FKBP-type, putative, expressed	-5.80149	-4.81894	-7.00947	0.568918	0.000706446	0.000449417	0.000838296	0.000793643	0.000704197	0.000555676	0.000583502	0.000544857	0.000647925	0.000508369	0.00048026	0.000834078	0.000910035	0.00055063	0.000548718	0.000750236	0.00051007	0.000489005	0.000487772	0.000404153	7	7	1	51.1	51.1	14	23.76	0	29.957	1430700000	137	tr|A0A1D6D5U6|A0A1D6D5U6_WHEAT Uncharacterized protein OS=Triticum aestivum PE=4 SV=1;tr|A0A1D6CHV9|A0A1D6CHV9_WHEAT Uncharacterized protein OS=Triticum aestivum PE=4 SV=1
full	A0A1D6DFA5	K01802	GO:0006457;GO:0005515	FKBP-like peptidyl-prolyl cis-trans isomerase family protein;Peptidyl-prolyl cis-trans isomerase, FKBP-type;peptidyl-prolyl cis-trans isomerase, FKBP-type, putative, expressed	1.99485	-2.97592	14.4053	0.885531	0.000140644	0.000119251	0.000194381	0.00013414	0.000137273	4.15557e-05	5.23771e-05	6.26651e-05	7.57696e-05	5.8293e-05	8.75474e-05	0.000172859	0.00020912	0.000127378	0.000107187	4.69976e-05	5.43519e-05	6.04317e-05	9.78905e-05	7.28595e-05	9	9	9	43.4	43.4	43.4	24.291	0	50.674	264230000	75	tr|A0A1D6DFA5|A0A1D6DFA5_WHEAT Uncharacterized protein OS=Triticum aestivum PE=4 SV=1;tr|W5GH26|W5GH26_WHEAT Uncharacterized protein OS=Triticum aestivum PE=4 SV=1;tr|A0A1D6AVF7|A0A1D6AVF7_WHEAT Uncharacterized protein OS=Triticum aestivum PE=4 SV=1
full	A0A1D6ARG9	K03774;K01802	GO:0003755;GO:0006457	FKBP-type peptidyl-prolyl cis-trans isomerase SlpA;FK506-binding protein 16-2;peptidyl-prolyl cis-trans isomerase, FKBP-type, putative, expressed	5.64079	30.1152	-2.11095	0.54982	5.97953e-05	8.55673e-05	5.09431e-05	5.95561e-05	8.77632e-05	0.000255309	0.000280308	0.000169535	0.000192198	0.00018757	9.49748e-05	8.66126e-05	8.42009e-05	0.000101644	7.96763e-05	0.000186502	0.000223004	0.000254639	0.000212002	0.000185871	7	7	2	54.8	54.8	12.2	22.464	0	272.28	487570000	136	tr|A0A1D6ARG9|A0A1D6ARG9_WHEAT Uncharacterized protein OS=Triticum aestivum PE=4 SV=1
full	W5E6E0	NA	NA	Fructose-1,6-bisphosphatase, chloroplastic	-17.2243	-19.2281	-13.7308	0.0059782	0.00202708	0.00142681	0.00197769	0.00184268	0.00167814	0.0010813	0.00112486	0.00088047	0.000923021	0.00112527	0.00150252	0.00122838	0.00151669	0.00140919	0.00157423	0.00111037	0.000969934	0.000795185	0.000860395	0.000693971	18	18	1	47.4	47.4	2.9	44.331	0	323.31	2326600000	407	tr|W5E6E0|W5E6E0_WHEAT Uncharacterized protein OS=Triticum aestivum PE=3 SV=1;sp|P09195|F16P1_WHEAT Fructose-1,6-bisphosphatase, chloroplastic OS=Triticum aestivum GN=FBP PE=2 SV=1;tr|A0A1D5XM65|A0A1D5XM65_WHEAT Uncharacterized protein OS=Triticum aestivum
full	A0A1D6BMJ6	NA	GO:0006096;GO:0004332	fructose-bisphospate aldolase isozyme, putative, expressed;Aldolase superfamily protein	-7.76411	-11.6062	-5.34701	0.296932	0.00300338	0.0029526	0.00372008	0.00356319	0.00337585	0.00713467	0.00527395	0.00441344	0.00469747	0.00489102	0.00281263	0.00263879	0.00331049	0.00251294	0.00341187	0.00616731	0.00451725	0.00507531	0.00461381	0.0046247	34	34	8	78.6	78.6	18.1	37.873	0	323.31	9955500000	698	tr|A0A1D6BMJ6|A0A1D6BMJ6_WHEAT Uncharacterized protein OS=Triticum aestivum PE=4 SV=1;tr|A0A1D6BMJ7|A0A1D6BMJ7_WHEAT Uncharacterized protein OS=Triticum aestivum PE=4 SV=1;tr|A0A1D6BMJ8|A0A1D6BMJ8_WHEAT Uncharacterized protein OS=Triticum aestivum PE=4 SV=
full	A0A1D6BKU8	K03798;K07392	GO:0005524;GO:0006508;GO:0004222;GO:0016887	FTSH 1 ATP-dependent zinc metalloprotease, chloroplastic	26.2317	29.0417	22.5543	0.00345489	0.00096639	0.00101016	0.00135019	0.00123808	0.00116943	0.000860198	0.000968036	0.00065377	0.000890693	0.00100885	0.00159091	0.00145875	0.00115009	0.0014433	0.00175653	0.00107198	0.00090683	0.000974449	0.00132832	0.00108819	40	40	1	59	59	3.4	72.675	0	323.31	1923100000	631	tr|A0A1D6BKU8|A0A1D6BKU8_WHEAT Uncharacterized protein OS=Triticum aestivum PE=4 SV=1;tr|A0A1D6C4W3|A0A1D6C4W3_WHEAT Uncharacterized protein OS=Triticum aestivum PE=4 SV=1;tr|A0A1D6BKU7|A0A1D6BKU7_WHEAT Uncharacterized protein OS=Triticum aestivum PE=4 SV=
full	W5I1P4	K03798;K07392	GO:0005524;GO:0006508;GO:0004222;GO:0016887	FTSH 2 ATP-dependent zinc metalloprotease , chloroplastic	30.7784	33.8031	28.9725	0.00368227	0.00118092	0.00121902	0.00114024	0.00171134	0.00145699	0.00221355	0.0019361	0.00183427	0.0021777	0.00307464	0.00174692	0.00209354	0.00181216	0.00191321	0.00141037	0.00257768	0.00269721	0.00256597	0.00348836	0.00316248	45	45	3	72.1	72.1	4.6	71.871	0	323.31	4330400000	852	tr|W5I1P4|W5I1P4_WHEAT Uncharacterized protein OS=Triticum aestivum PE=3 SV=1;tr|A0A1D6CBM2|A0A1D6CBM2_WHEAT Uncharacterized protein OS=Triticum aestivum PE=4 SV=1;tr|A0A1D6CMZ4|A0A1D6CMZ4_WHEAT Uncharacterized protein OS=Triticum aestivum PE=4 SV=1;tr|A0A
full	A0A1D5UDC0	NA	NA	gamma carbonic anhydrase 2;gamma carbonic anhydrase 1;bacterial transferase hexapeptide domain containing protein, expressed	44.0772	53.8341	35.7222	9.48484e-05	4.47057e-05	5.63849e-05	4.76142e-05	9.08225e-05	7.76945e-05	8.40331e-05	7.71224e-05	6.41247e-05	7.95145e-05	6.56573e-05	8.94512e-05	0.000114458	8.98352e-05	0.000102426	9.18244e-05	0.000105177	0.000112456	9.31199e-05	0.000103795	8.82385e-05	9	9	9	46.6	46.6	46.6	27.391	0	91.586	199440000	109	tr|A0A1D5UDC0|A0A1D5UDC0_WHEAT Uncharacterized protein OS=Triticum aestivum PE=4 SV=1;tr|W5C9U7|W5C9U7_WHEAT Uncharacterized protein OS=Triticum aestivum PE=4 SV=1;tr|W5BQ35|W5BQ35_WHEAT Uncharacterized protein OS=Triticum aestivum PE=4 SV=1;tr|A0A1D5TIN9|
full	A0A1D6DKY7	NA	NA	gamma carbonic anhydrase 2;gamma carbonic anhydrase 1;bacterial transferase hexapeptide domain containing protein, expressed;gamma carbonic anhydrase 3	24.6836	40.6048	11.5991	0.055024	2.00828e-05	2.26581e-05	2.98063e-05	3.31066e-05	4.27481e-05	5.43036e-05	3.4589e-05	2.56157e-05	3.41545e-05	3.19129e-05	2.99693e-05	5.05701e-05	3.53313e-05	4.00011e-05	5.27885e-05	4.4612e-05	4.32208e-05	3.47551e-05	4.00374e-05	3.88957e-05	6	6	6	36.3	36.3	36.3	28.25	0	26.104	87717000	45	tr|A0A1D6DKY7|A0A1D6DKY7_WHEAT Uncharacterized protein OS=Triticum aestivum PE=4 SV=1;tr|A0A1D6CX89|A0A1D6CX89_WHEAT Uncharacterized protein OS=Triticum aestivum PE=4 SV=1;tr|A0A1D5VGP8|A0A1D5VGP8_WHEAT Uncharacterized protein OS=Triticum aestivum PE=4 SV=
full	W5C3Z7	NA	GO:0045735	germin 3;Cupin domain containing protein, expressed;germin-like protein 1;retrotransposon protein, putative, unclassified, expressed	14.5343	4.91451	25.7272	0.23244	0.00245066	0.00241702	0.00214766	0.00236016	0.00221367	0.00309613	0.00320429	0.00137518	0.00113402	0.00115074	0.00262284	0.00268333	0.00222802	0.00233926	0.00228527	0.00275049	0.00213728	0.00284901	0.00236012	0.00242598	4	4	3	26.4	26.4	15.6	21.84	0	129.42	4908600000	120	tr|W5C3Z7|W5C3Z7_WHEAT Uncharacterized protein OS=Triticum aestivum PE=3 SV=1;tr|W5B2D6|W5B2D6_WHEAT Uncharacterized protein OS=Triticum aestivum PE=3 SV=1;tr|W5BMI3|W5BMI3_WHEAT Uncharacterized protein OS=Triticum aestivum PE=3 SV=1
full	W5AMV3	NA	GO:0030234;GO:0006808	GLNB1 homolog;nitrogen regulatory protein P-II, putative, expressed	-8.17092	-4.22066	-13.1161	0.575214	9.20444e-05	0.000101988	0.000149717	0.000100754	0.000135226	0.00012838	0.000163326	5.4042e-05	5.36686e-05	6.36736e-05	8.16926e-05	0.00013785	0.000128067	0.000114642	9.30093e-05	0.000116384	5.07932e-05	7.76362e-05	9.7794e-05	5.97432e-05	7	7	7	43.7	43.7	43.7	21.653	0	51.681	187920000	87	tr|W5AMV3|W5AMV3_WHEAT Uncharacterized protein OS=Triticum aestivum PE=3 SV=1;tr|A0A1D5S2K2|A0A1D5S2K2_WHEAT Uncharacterized protein OS=Triticum aestivum PE=4 SV=1;tr|A0A1D5T529|A0A1D5T529_WHEAT Uncharacterized protein OS=Triticum aestivum PE=4 SV=1;tr|A0A
full	A0A1D5WRD2	K07390	GO:0045454;GO:0015035;GO:0009055	glutaredoxin 4	12.1724	17.9091	8.23602	0.0860058	3.17548e-05	2.80822e-05	3.79309e-05	4.49798e-05	4.02498e-05	6.27505e-05	5.18054e-05	4.74622e-05	5.82323e-05	4.64386e-05	3.58509e-05	5.2282e-05	4.66399e-05	4.13738e-05	3.96239e-05	4.79417e-05	5.99105e-05	5.69736e-05	5.76064e-05	6.62213e-05	4	4	1	36.8	36.8	8.6	19.949	0	159.38	98674000	58	tr|A0A1D5WRD2|A0A1D5WRD2_WHEAT Uncharacterized protein OS=Triticum aestivum PE=4 SV=1;tr|A0A1D5VIA6|A0A1D5VIA6_WHEAT Uncharacterized protein OS=Triticum aestivum PE=4 SV=1
full	A0A1D6D173	K03676	GO:0045454;GO:0015035;GO:0009055;GO:0055085;GO:0016021	Glutaredoxin family protein;glutaredoxin 3	-5.0296	-10.1926	-1.87697	0.471373	0.000144673	0.000154842	0.00018062	0.000170733	0.000160935	0.000291569	0.000301654	0.000255305	0.000237079	0.000243879	0.000126442	0.00015246	0.000153632	0.000149054	0.00014747	0.000283244	0.000235014	0.000348013	0.000209931	0.000228329	9	9	2	58.8	58.8	7.6	18.518	0	120.01	553960000	60	tr|A0A1D6D173|A0A1D6D173_WHEAT Uncharacterized protein OS=Triticum aestivum PE=4 SV=1
full	Q9AUJ7	NA	NA	glycine-rich protein;eukaryotic translation initiation factor 4B1;eukaryotic translation initiation factor 4B, putative, expressed;eukaryotic initiation factor 4B2	24.9823	37.1959	14.6334	0.0151254	1.21293e-05	1.42919e-05	1.28824e-05	2.40257e-05	1.36361e-05	1.43355e-05	1.96622e-05	1.9691e-05	1.81564e-05	1.8988e-05	1.57984e-05	2.06662e-05	2.01066e-05	2.61888e-05	2.28335e-05	1.83572e-05	2.21332e-05	2.03372e-05	2.34778e-05	1.98197e-05	10	10	3	23.7	23.7	9.1	56.827	0	81.436	39971000	47	sp|Q9AUJ7|IF4B1_WHEAT Eukaryotic translation initiation factor 4B1 OS=Triticum aestivum GN=EIF4B PE=1 SV=1;tr|A0A1D6DC58|A0A1D6DC58_WHEAT Uncharacterized protein OS=Triticum aestivum PE=4 SV=1;tr|A0A1D5UHB4|A0A1D5UHB4_WHEAT Uncharacterized protein OS=Triti
full	A0A1D5Y5R8	NA	NA	Glycine-rich RNA-binding protein blt801	-14.2685	-6.37607	-19.0162	0.0367076	0.0010715	0.00113511	0.00157495	0.00153288	0.0013067	0.00177215	0.00254491	0.00204882	0.00230444	0.00233644	0.000954075	0.00116238	0.00156549	0.0011888	0.00132822	0.00154028	0.00215763	0.00176914	0.00176056	0.00168609	17	17	3	95.2	95.2	35.5	16.112	0	323.31	3590500000	275	tr|A0A1D5Y5R8|A0A1D5Y5R8_WHEAT Uncharacterized protein OS=Triticum aestivum PE=4 SV=1;tr|A0A1D5Y5R9|A0A1D5Y5R9_WHEAT Uncharacterized protein OS=Triticum aestivum PE=4 SV=1
full	A0A1D5S2V1	NA	NA	glyoxalase I homolog	-3.08632	-15.2301	14.7693	0.779768	0.000294099	0.000260767	0.000465296	0.000531006	0.000470059	0.000221328	0.000276475	0.00038626	0.000242631	0.000247964	0.000292229	0.000393802	0.000436259	0.000282302	0.0003088	0.000301848	0.000418829	0.000257534	0.000325713	0.000273763	16	16	3	48.1	48.1	8.7	38.209	0	110.68	806110000	116	tr|A0A1D5S2V1|A0A1D5S2V1_WHEAT Uncharacterized protein OS=Triticum aestivum PE=4 SV=1;tr|A0A1D5S2V3|A0A1D5S2V3_WHEAT Uncharacterized protein OS=Triticum aestivum PE=4 SV=1;tr|A0A1D5S2V2|A0A1D5S2V2_WHEAT Uncharacterized protein OS=Triticum aestivum PE=4 SV=
full	A0A1D5WCD6	NA	GO:0051287;GO:0055114;GO:0004616	glyoxylate reductase 1	-5.99753	1.14119	-10.6561	0.323836	0.000178929	0.000145412	0.000169372	0.000202417	0.000193453	0.000276738	0.000345172	0.00021197	0.000253957	0.00027533	0.000171935	0.000204233	0.000200779	0.000159862	0.000162925	0.000229949	0.000234011	0.000252701	0.000267423	0.000233821	17	17	3	61.4	61.4	12.9	35.434	0	323.31	539950000	234	tr|A0A1D5WCD6|A0A1D5WCD6_WHEAT Uncharacterized protein OS=Triticum aestivum PE=4 SV=1;tr|A0A1D5WCD5|A0A1D5WCD5_WHEAT Uncharacterized protein OS=Triticum aestivum PE=4 SV=1
full	W5BBR7	K16292	GO:0008234;GO:0006508	Granulin repeat cysteine protease family protein;Cysteine endopeptidase;oryzain beta chain precursor, putative, expressed	50.6153	71.2328	15.2044	0.0631626	0.00214797	0.00171835	0.00230602	0.00372668	0.00184142	0.00148703	0.00147781	0.00122137	0.00147439	0.00117511	0.00314971	0.00650869	0.00413027	0.00487265	0.00144217	0.00193992	0.00196928	0.00146177	0.00157003	0.000934037	11	11	11	28.7	28.7	28.7	50.507	0	286.91	4755100000	270	tr|W5BBR7|W5BBR7_WHEAT Uncharacterized protein OS=Triticum aestivum PE=3 SV=1;tr|A0A1D5U3N1|A0A1D5U3N1_WHEAT Uncharacterized protein OS=Triticum aestivum PE=4 SV=1;tr|W5ASV0|W5ASV0_WHEAT Uncharacterized protein OS=Triticum aestivum PE=3 SV=1;tr|W5C066|W5C0
full	A0A1D5X775	NA	GO:0003993	HAD superfamily, subfamily IIIB acid phosphatase ;acid phosphatase, putative, expressed;vegetative storage protein 1;vegetative storage protein 2	42.7233	87.8933	13.057	0.0614343	6.03372e-05	3.73224e-05	8.27239e-05	0.000118418	4.61053e-05	6.68233e-05	8.14679e-05	0.00014051	0.000119485	0.000116868	0.000114834	0.000158726	0.000145945	0.000128063	0.000100488	3.59351e-05	8.02795e-05	0.000158084	0.000114766	0.000204659	9	9	4	41.1	41.1	21.8	30.355	0	113.8	204810000	117	tr|A0A1D5X775|A0A1D5X775_WHEAT Uncharacterized protein OS=Triticum aestivum PE=4 SV=1;tr|A0A096UQG2|A0A096UQG2_WHEAT Uncharacterized protein OS=Triticum aestivum PE=4 SV=1
full	W5DNF1	NA	GO:0003993	HAD superfamily, subfamily IIIB acid phosphatase ;HAD superfamily phosphatase, putative, expressed;vegetative storage protein 1;vegetative storage protein 2	80.8658	95.3835	68.3251	0.000202983	0.000101686	0.000147987	0.000133574	0.000270205	0.000151374	0.000172525	0.000185682	0.000113552	0.000165824	0.00029412	0.000347378	0.000315867	0.000268481	0.000320741	0.000320029	0.000179005	0.000287353	0.000315977	0.000404629	0.000381326	9	9	2	29.8	29.8	6.1	35.91	0	69.928	437770000	178	tr|W5DNF1|W5DNF1_WHEAT Uncharacterized protein OS=Triticum aestivum PE=4 SV=1;tr|A0A1D5WYI5|A0A1D5WYI5_WHEAT Uncharacterized protein OS=Triticum aestivum PE=4 SV=1
full	A0A1D5YTK1	NA	NA	Haloacid dehalogenase-like hydrolase (HAD) superfamily protein;cbbY protein-related, putative, expressed	7.70971	-8.5337	24.7067	0.430862	7.0449e-05	5.51719e-05	6.02989e-05	7.75406e-05	6.07664e-05	7.24819e-05	6.23115e-05	5.1371e-05	6.59245e-05	5.77638e-05	4.20578e-05	7.10336e-05	6.85063e-05	5.39806e-05	6.09799e-05	8.03519e-05	8.50726e-05	8.82509e-05	9.25193e-05	4.0212e-05	10	10	2	44.8	44.8	10.7	38.949	0	66.271	138950000	72	tr|A0A1D5YTK1|A0A1D5YTK1_WHEAT Uncharacterized protein OS=Triticum aestivum PE=4 SV=1;tr|A0A1D6S4E7|A0A1D6S4E7_WHEAT Uncharacterized protein OS=Triticum aestivum PE=4 SV=1;tr|A0A1D6S4E6|A0A1D6S4E6_WHEAT Uncharacterized protein OS=Triticum aestivum PE=4 SV=
full	A0A1D6A9I4	NA	NA	Haloacid dehalogenase-like hydrolase (HAD) superfamily protein;expressed protein	-10.8125	-0.393845	-19.5663	0.165965	4.39814e-05	2.73923e-05	3.17628e-05	3.53925e-05	3.07582e-05	3.97388e-05	4.69851e-05	3.07677e-05	3.91913e-05	4.48003e-05	3.42037e-05	4.01769e-05	3.25298e-05	2.06146e-05	4.10955e-05	3.55417e-05	3.1927e-05	3.00207e-05	3.41562e-05	3.04148e-05	6	6	2	27.6	27.6	9.5	35.777	0	55.02	79921000	38	tr|A0A1D6A9I4|A0A1D6A9I4_WHEAT Uncharacterized protein OS=Triticum aestivum PE=4 SV=1
full	W5I3H6	NA	NA	Haloacid dehalogenase-like hydrolase (HAD) superfamily protein;Phosphoglycolate phosphatase/2-deoxyglucose-6-phosphate phosphatase. ;cbbY, putative, expressed	-19.0473	-17.9075	-19.6625	0.0521192	0.000821415	0.00105612	0.000940957	0.000904045	0.0012912	0.00256708	0.00204254	0.00141172	0.0015137	0.00175373	0.000801558	0.00074102	0.000934735	0.000796172	0.000842418	0.00197086	0.00136683	0.00120418	0.00146746	0.00145302	22	22	5	68.4	68.4	7.2	33.981	0	323.31	3350900000	381	tr|W5I3H6|W5I3H6_WHEAT Uncharacterized protein OS=Triticum aestivum PE=4 SV=1;tr|A0A1D6C3J8|A0A1D6C3J8_WHEAT Uncharacterized protein OS=Triticum aestivum PE=4 SV=1;tr|A0A1D6CPK8|A0A1D6CPK8_WHEAT Uncharacterized protein OS=Triticum aestivum PE=4 SV=1;tr|A0A
full	A0A1D5XA86	NA	GO:0005515	haloacid dehalogenase-like hydrolase family protein;HAD-superfamily hydrolase, subfamily IA, variant 3 containing protein, expressed	10.6765	-0.0800318	22.4013	0.275716	0.000225358	0.000213855	0.000389975	0.000319739	0.000305993	0.000314265	0.000199474	0.000228236	0.000313892	0.000278898	0.000233192	0.000331568	0.000354247	0.000235731	0.000299019	0.000388305	0.000265787	0.000313818	0.000378309	0.000287549	31	31	5	42.8	42.8	10.6	117.88	0	203.19	712580000	306	tr|A0A1D5XA86|A0A1D5XA86_WHEAT Uncharacterized protein OS=Triticum aestivum PE=4 SV=1;tr|A0A1D5XA83|A0A1D5XA83_WHEAT Uncharacterized protein OS=Triticum aestivum PE=4 SV=1;tr|A0A1D5XA85|A0A1D5XA85_WHEAT Uncharacterized protein OS=Triticum aestivum PE=4 SV=
full	W4ZSN1	NA	NA	Heavy metal transport/detoxification superfamily protein ;expressed protein	-8.21156	-16.3953	-7.23793	0.74761	7.18659e-05	0.000110433	6.42707e-05	0.000102287	0.000101172	0.000532708	0.000852854	0.000864064	0.000507751	0.00102529	7.70224e-05	7.14068e-05	8.0329e-05	8.36596e-05	6.38285e-05	0.000253311	0.000575553	0.000432733	0.000966747	0.00128054	4	4	4	49.7	49.7	49.7	17.624	0	251.68	1116600000	68	tr|W4ZSN1|W4ZSN1_WHEAT Uncharacterized protein OS=Triticum aestivum PE=4 SV=1;tr|A0A1D5SW12|A0A1D5SW12_WHEAT Uncharacterized protein OS=Triticum aestivum PE=4 SV=1;tr|A0A1D5RPZ4|A0A1D5RPZ4_WHEAT Uncharacterized protein OS=Triticum aestivum PE=4 SV=1;tr|A0A
full	A0A1D5YQA8	NA	GO:0006334;GO:0005634;GO:0003677;GO:0000786	high mobility group A	13.8294	2.03401	23.0321	0.188491	1.64061e-05	2.92388e-05	3.62574e-05	3.65117e-05	3.97311e-05	4.82676e-05	3.52169e-05	4.48525e-05	4.37811e-05	3.05801e-05	1.96288e-05	3.89495e-05	3.82853e-05	3.98402e-05	2.46582e-05	5.02015e-05	5.18001e-05	5.50946e-05	3.99658e-05	5.23219e-05	8	2	2	37	10.1	10.1	19.458	0	36.219	87849000	56	tr|A0A1D5YQA8|A0A1D5YQA8_WHEAT Uncharacterized protein OS=Triticum aestivum PE=4 SV=1
full	A0A1D5ZU26	NA	GO:0006334;GO:0005634;GO:0003677;GO:0000786	high mobility group A	13.8494	-0.433152	25.3062	0.232946	8.65643e-06	1.38462e-05	2.28472e-05	1.90251e-05	1.82536e-05	2.62115e-05	2.76793e-05	1.61738e-05	1.83048e-05	1.46395e-05	1.05586e-05	1.67121e-05	2.19641e-05	1.8263e-05	1.47728e-05	2.69806e-05	2.48487e-05	2.32229e-05	2.64666e-05	2.75576e-05	10	2	2	49.2	8.5	8.5	19.457	0	7.9701	47312000	36	tr|A0A1D5ZU26|A0A1D5ZU26_WHEAT Uncharacterized protein OS=Triticum aestivum PE=4 SV=1;tr|A0A1D5ZU27|A0A1D5ZU27_WHEAT Uncharacterized protein OS=Triticum aestivum PE=4 SV=1
full	Q8LRU5	NA	GO:0006334;GO:0005634;GO:0003677;GO:0000786	high mobility group A	12.9228	-17.6356	29.809	0.359039	2.47842e-05	6.08652e-05	0.000142275	7.90239e-05	0.000129265	0.000176285	0.000183848	0.000144877	0.000119449	0.000164945	3.92945e-05	7.35888e-05	0.000106177	8.65659e-05	5.36573e-05	0.000173689	0.000258366	0.000150413	0.00021065	0.000231598	12	12	4	58.7	58.7	18	19.322	0	122.04	314200000	139	tr|Q8LRU5|Q8LRU5_WHEAT HMG-I/Y protein HMGa OS=Triticum aestivum GN=HMGa PE=4 SV=1
full	A0A1D5RWD1	K09250	GO:0008270;GO:0003676;GO:0007165;GO:0000155;GO:0006355;GO:0003677;GO:0005515;GO:0000160	histidine kinase 5;cold shock domain protein 1;retrotransposon protein, putative, Ty1-copia subclass, expressed;cold shock domain protein 3;glycine-rich protein 2B	-27.9813	-24.0596	-30.6512	0.177347	0.000193804	0.000233003	0.000192046	0.0002563	0.000203323	0.000682248	0.000289955	0.000178496	0.000154322	0.000279043	9.31246e-05	0.000247205	0.000211013	0.000178184	8.94722e-05	0.000221282	0.000178197	0.00017819	0.000337686	0.000183175	7	5	4	51.8	37.2	37.2	18.689	0	85.347	493330000	71	tr|A0A1D5RWD1|A0A1D5RWD1_WHEAT Uncharacterized protein OS=Triticum aestivum PE=4 SV=1;tr|A0A1D5SUQ2|A0A1D5SUQ2_WHEAT Uncharacterized protein OS=Triticum aestivum PE=4 SV=1
full	A0A1D5ZS59	K11275	GO:0006334;GO:0005634;GO:0003677;GO:0000786	histone H1-3;winged-helix DNA-binding transcription factor family protein;histone H1/5;AT hook-containing DNA-binding protein, putative, expressed	49.2906	37.37	62.5084	0.0115094	2.74246e-05	1.67398e-05	3.64828e-05	4.15379e-05	3.62513e-05	4.04439e-05	2.47806e-05	2.69232e-05	3.02671e-05	2.04723e-05	4.61013e-05	5.02256e-05	7.06592e-05	3.08295e-05	1.98285e-05	4.32241e-05	5.00036e-05	4.93587e-05	4.72324e-05	4.23847e-05	7	7	4	37.6	37.6	28.4	25.542	0	14.038	74096000	35	tr|A0A1D5ZS59|A0A1D5ZS59_WHEAT Uncharacterized protein OS=Triticum aestivum PE=4 SV=1;tr|A0A1D5ZS57|A0A1D5ZS57_WHEAT Uncharacterized protein OS=Triticum aestivum PE=4 SV=1;tr|A0A1D5ZS58|A0A1D5ZS58_WHEAT Uncharacterized protein OS=Triticum aestivum PE=4 SV=
full	A0A1D5X4R8	NA	NA	Histone H2B.1	75.1909	68.1738	75.7907	0.00739206	3.8525e-05	6.85641e-05	8.47249e-05	0.000129664	0.000107307	0.00156246	0.00144973	0.000585199	0.000920672	0.00049826	0.000135206	0.000180507	6.33827e-05	0.000133276	0.000208731	0.00220366	0.00167328	0.0012892	0.0019409	0.00171119	9	9	1	56	56	9.9	15.297	0	310.57	2898500000	167	tr|A0A1D5X4R8|A0A1D5X4R8_WHEAT Uncharacterized protein OS=Triticum aestivum PE=4 SV=1;sp|P27807|H2B1_WHEAT Histone H2B.1 OS=Triticum aestivum PE=1 SV=3;tr|A0A1D6D8H8|A0A1D6D8H8_WHEAT Uncharacterized protein OS=Triticum aestivum PE=4 SV=1;tr|A0A096UN69|A0A0
full	W5FFY4	NA	NA	Histone H3.2	66.6365	156.668	24.5299	0.0153918	0.000115509	0.00025058	0.000179701	0.000423672	0.000420929	0.000742257	0.000823176	0.00077398	0.00046257	0.000170937	0.000682462	0.00113188	0.000382152	0.000852974	0.000519227	0.000448071	0.000795726	0.000582955	0.000981409	0.000894015	5	5	2	60.7	60.7	39.3	9.6031	0	67.146	1612100000	120	tr|W5FFY4|W5FFY4_WHEAT Uncharacterized protein OS=Triticum aestivum PE=3 SV=1;tr|W5IBZ0|W5IBZ0_WHEAT Uncharacterized protein OS=Triticum aestivum PE=3 SV=1;tr|W5AI24|W5AI24_WHEAT Uncharacterized protein OS=Triticum aestivum PE=3 SV=1;tr|A0A096UV99|A0A096UV
full	A0A1D5Z8I6	NA	NA	Histone H4	107.225	146.511	78.3472	0.00366083	2.64351e-05	8.41106e-05	3.00398e-05	9.54307e-05	0.000119369	0.000181215	9.89904e-05	6.13194e-05	9.48628e-05	4.7085e-05	0.000176366	0.000276153	8.56429e-05	0.000214932	0.00012297	0.000278549	0.000177283	0.000129827	0.00015254	0.000124062	8	8	8	61.9	61.9	61.9	16.412	0	47.498	276040000	102	tr|A0A1D5Z8I6|A0A1D5Z8I6_WHEAT Uncharacterized protein OS=Triticum aestivum PE=4 SV=1;tr|A0A096UJU8|A0A096UJU8_WHEAT Histone H4 OS=Triticum aestivum PE=3 SV=1;tr|A0A1D5SC15|A0A1D5SC15_WHEAT Uncharacterized protein OS=Triticum aestivum PE=4 SV=1;tr|A0A096UW
full	A0A1D5STT9	K13199	NA	Hyaluronan / mRNA binding family	-0.788577	17.3722	-8.21617	0.963598	2.99016e-05	2.86259e-05	2.67962e-05	4.11334e-05	2.94979e-05	4.32381e-05	5.92906e-05	8.20569e-05	6.5259e-05	0.000131473	5.17203e-05	2.76311e-05	3.40061e-05	4.23647e-05	2.73257e-05	4.11091e-05	8.72278e-05	8.93586e-05	6.65609e-05	6.57315e-05	11	11	1	42.3	42.3	2.9	40.149	0	70.038	135420000	68	tr|A0A1D5STT9|A0A1D5STT9_WHEAT Uncharacterized protein OS=Triticum aestivum PE=4 SV=1;tr|A0A1D5STU0|A0A1D5STU0_WHEAT Uncharacterized protein OS=Triticum aestivum PE=4 SV=1
full	A0A1D5W6R4	K13199	NA	Hyaluronan / mRNA binding family;plasminogen activator inhibitor 1 RNA-binding protein, putative, expressed	-4.10004	12.0055	-15.3688	0.675713	2.52426e-05	5.09634e-05	6.58931e-05	7.55247e-05	5.6082e-05	8.25175e-05	8.75566e-05	8.38434e-05	6.29788e-05	7.42891e-05	5.09057e-05	6.20543e-05	8.54259e-05	5.48769e-05	5.33027e-05	7.45956e-05	8.43278e-05	5.60012e-05	5.52641e-05	6.08762e-05	11	11	1	38.4	38.4	5.7	37.554	0	74.649	155600000	90	tr|A0A1D5W6R4|A0A1D5W6R4_WHEAT Uncharacterized protein OS=Triticum aestivum PE=4 SV=1;tr|A0A1D5W6R3|A0A1D5W6R3_WHEAT Uncharacterized protein OS=Triticum aestivum PE=4 SV=1;tr|A0A077S2Z7|A0A077S2Z7_WHEAT Uncharacterized protein OS=Triticum aestivum GN=TRAES
full	A0A1D5UGB6	K20207;K00432;K11207;K05361	GO:0055114;GO:0016491;GO:0016209;GO:0006979;GO:0004602;GO:0047066	hydroperoxy fatty acid reductase;MONBRDRAFT_27890;glutathione peroxidase 1;Glutathione peroxidase;glutathione peroxidase;glutathione peroxidase 7;SPBC32F12.03c;glutathione peroxidase 6;glutathione peroxidase domain containing protein, expressed;phospholipid-hydroperoxide glutathione peroxidase	71.4799	95.2233	49.0372	0.002791	0.000219428	0.000192631	0.000357887	0.000816465	0.000197161	0.000414095	0.000326646	0.000233274	0.000491375	0.000421544	0.000680851	0.000861569	0.000706058	0.000744829	0.000488643	0.000389155	0.000664416	0.000581604	0.000637644	0.000539415	13	13	0	76.2	76.2	0	18.457	0	146.25	1321800000	160	tr|A0A1D5UGB6|A0A1D5UGB6_WHEAT Uncharacterized protein OS=Triticum aestivum PE=4 SV=1
full	W5EI90	NA	NA	hydroxyproline-rich glycoprotein family protein;stress responsive protein, putative, expressed	53.0268	75.7989	30.8409	0.0037565	7.60983e-05	0.000125047	0.000121132	0.000163307	0.000100592	0.000107226	0.000165151	0.000105276	8.48089e-05	0.000139205	0.000200689	0.000305588	0.000188516	0.000218198	0.000117501	0.000137348	0.000185638	0.000156482	0.000155486	0.00015227	15	15	2	58.8	58.8	12.1	38.674	0	100.49	351650000	192	tr|W5EI90|W5EI90_WHEAT Uncharacterized protein OS=Triticum aestivum PE=4 SV=1
full	A0A1D5WVJ6	NA	GO:0006355;GO:0003677	hydroxyproline-rich glycoprotein family protein;stress responsive protein, putative, expressed;NAC domain containing protein 47	184.297	205.873	158.791	6.2331e-05	8.47666e-05	8.47133e-05	0.000111167	0.000410828	0.000101666	0.000150766	0.00017963	8.02587e-05	0.000104506	0.000155743	0.000430217	0.000651012	0.000408921	0.000651138	0.000284717	0.000334204	0.000271004	0.00040646	0.000386928	0.000337638	16	16	2	52.8	52.8	10.1	36.445	0	173.48	416680000	149	tr|A0A1D5WVJ6|A0A1D5WVJ6_WHEAT Uncharacterized protein OS=Triticum aestivum PE=4 SV=1;tr|A0A1D5WVJ7|A0A1D5WVJ7_WHEAT Uncharacterized protein OS=Triticum aestivum PE=4 SV=1
full	A0A1D5T8J4	NA	NA	hydroxyproline-rich glycoprotein family protein;Translocon component Tic40-related protein;translocon Tic40, putative, expressed	2.24658	7.45049	-0.754409	0.757539	0.000114214	0.000100442	0.000149987	0.00013438	0.000146254	0.000223414	0.000272082	0.000200469	0.00018374	0.00023925	0.000109862	0.0001392	0.000160137	0.000113291	0.000170862	0.000256043	0.000217718	0.000207064	0.000244404	0.000185285	16	16	2	46.2	46.2	3.4	44.835	0	323.31	513730000	166	tr|A0A1D5T8J4|A0A1D5T8J4_WHEAT Uncharacterized protein OS=Triticum aestivum PE=4 SV=1;tr|A0A1D5T8J6|A0A1D5T8J6_WHEAT Uncharacterized protein OS=Triticum aestivum PE=4 SV=1;tr|W5AU55|W5AU55_WHEAT Uncharacterized protein OS=Triticum aestivum PE=4 SV=1;tr|A0A
full	A0A1D6RGU8	NA	NA	importin alpha isoform 6	17.2493	16.0264	18.1243	0.0993054	3.15803e-05	4.63882e-05	4.46248e-05	2.84175e-05	4.33588e-05	4.57221e-05	4.21273e-05	5.61437e-05	5.93545e-05	6.83e-05	3.11539e-05	5.75109e-05	4.44403e-05	5.01402e-05	4.22745e-05	4.6195e-05	6.26553e-05	6.16349e-05	7.76537e-05	7.27428e-05	10	10	4	31.6	31.6	18.1	57.694	0	149.92	137090000	64	tr|A0A1D6RGU8|A0A1D6RGU8_WHEAT Uncharacterized protein OS=Triticum aestivum PE=4 SV=1;tr|W5AMS6|W5AMS6_WHEAT Importin subunit alpha OS=Triticum aestivum PE=3 SV=1;tr|W5AA91|W5AA91_WHEAT Importin subunit alpha OS=Triticum aestivum PE=3 SV=1;tr|A0A1D5SJG7|A0
full	A0A1D5Y4N6	K17732	NA	Insulinase (Peptidase family M16) protein	70.4681	75.7944	62.6519	0.00294772	7.47527e-05	5.52514e-05	7.90735e-05	9.56262e-05	9.75308e-05	2.99665e-05	4.14056e-05	3.66819e-05	8.30148e-05	8.30286e-05	0.000120238	0.000160557	0.000114802	0.000133238	0.000178271	4.69126e-05	5.88726e-05	8.68565e-05	0.000161562	9.16208e-05	20	20	2	46	46	5.6	58.522	0	160.4	170780000	121	tr|A0A1D5Y4N6|A0A1D5Y4N6_WHEAT Uncharacterized protein OS=Triticum aestivum PE=4 SV=1
full	A0A1D5TCW5	K11745	GO:0006813;GO:0055085;GO:0016021;GO:0015299;GO:0006812	K+ efflux antiporter 2;glutathione-regulated potassium-efflux system ancillary protein KefC;K+ efflux antiporter 1;potasium efflux antiporter protein, putative, expressed	14.6479	19.8859	12.1193	0.169747	6.10854e-05	5.00145e-05	6.07916e-05	5.86156e-05	6.89084e-05	9.11663e-05	0.000103683	0.000166572	0.000138951	0.000119885	5.95118e-05	0.000100925	7.85633e-05	5.8853e-05	6.1104e-05	0.00011736	0.000150711	0.00014595	0.000115116	0.00016629	21	21	2	21.1	21.1	2.8	122.22	0	275.38	246530000	162	tr|A0A1D5TCW5|A0A1D5TCW5_WHEAT Uncharacterized protein OS=Triticum aestivum PE=4 SV=1
full	A0A1D5SEZ6	NA	NA	Kinase-related protein of unknown function (DUF1296);protein of unknown function DUF1296 domain containing protein, expressed	26.0688	36.3877	13.2277	0.0117535	2.22307e-05	2.75436e-05	2.83059e-05	3.27163e-05	2.66638e-05	2.35305e-05	2.57718e-05	1.76774e-05	2.32952e-05	2.01861e-05	2.5392e-05	4.0909e-05	3.7117e-05	4.55866e-05	3.84744e-05	2.23545e-05	2.49997e-05	3.33343e-05	2.20717e-05	2.23124e-05	8	8	1	12.8	12.8	1.9	91.688	0	47.628	54520000	70	tr|A0A1D5SEZ6|A0A1D5SEZ6_WHEAT Uncharacterized protein OS=Triticum aestivum PE=4 SV=1;tr|A0A1D5SEZ8|A0A1D5SEZ8_WHEAT Uncharacterized protein OS=Triticum aestivum PE=4 SV=1;tr|A0A1D5SEZ4|A0A1D5SEZ4_WHEAT Uncharacterized protein OS=Triticum aestivum PE=4 SV=
full	A0A1D6CET4	NA	GO:0008017;GO:0007018;GO:0005524;GO:0003777;GO:0005871	kinesin like protein for actin based chloroplast movement 2;kinesin like protein for actin based chloroplast movement 1;geminivirus Rep-interacting motor protein, putative, expressed	-5.42257	-19.3029	15.7651	0.495227	9.28719e-05	6.57251e-05	0.000122917	9.79455e-05	9.11427e-05	6.56969e-05	6.26613e-05	5.54227e-05	5.95568e-05	6.49601e-05	5.68231e-05	9.24014e-05	9.25923e-05	6.88659e-05	6.90796e-05	7.75729e-05	7.62347e-05	6.60753e-05	7.48394e-05	6.21791e-05	26	26	26	27.2	27.2	27.2	142.32	0	323.31	168480000	181	tr|A0A1D6CET4|A0A1D6CET4_WHEAT Uncharacterized protein OS=Triticum aestivum PE=4 SV=1;tr|A0A1D6DBK5|A0A1D6DBK5_WHEAT Uncharacterized protein OS=Triticum aestivum PE=4 SV=1;tr|A0A1D6CET6|A0A1D6CET6_WHEAT Uncharacterized protein OS=Triticum aestivum PE=4 SV=
full	W5AK77	K08234;K05606	GO:0004493	Lactoylglutathione lyase / glyoxalase I family protein;glyoxalase family protein, putative, expressed;methylmalonyl-CoA/ethylmalonyl-CoA epimerase	-34.1035	-33.3734	-34.3174	0.0238227	3.32616e-05	2.90003e-05	3.61733e-05	4.1784e-05	1.98215e-05	5.68608e-05	0.00016457	0.000103656	9.77139e-05	0.000123519	2.62973e-05	1.77869e-05	2.41972e-05	1.49064e-05	2.34419e-05	5.46107e-05	7.59554e-05	9.49429e-05	6.87994e-05	6.45285e-05	6	6	6	52.7	52.7	52.7	20.393	0	52.625	157520000	52	tr|W5AK77|W5AK77_WHEAT Uncharacterized protein OS=Triticum aestivum PE=4 SV=1
full	W5EJK0	NA	NA	L-ascorbate peroxidase 1, cytosolic	27.0471	23.7214	30.4663	0.0422811	9.17325e-05	8.62521e-05	0.000110563	0.000173049	9.01026e-05	9.07567e-05	0.00013442	0.00010099	0.000110094	0.000100346	9.8502e-05	0.000172644	0.000163979	0.000127204	0.00012024	0.000115082	0.000116283	0.000170334	0.000178609	0.000119783	13	12	2	56	52.4	11.2	27.487	0	105.93	267500000	87	tr|W5EJK0|W5EJK0_WHEAT Uncharacterized protein OS=Triticum aestivum PE=3 SV=1
full	A0A1D5ZY86	NA	NA	Late embryogenesis abundant protein, group 2;late embryogenesis abundant protein, putative, expressed	96.3392	100.109	89.2686	0.000303332	1.72232e-05	1.58661e-05	2.43175e-05	4.35673e-05	2.76863e-05	8.36264e-06	1.282e-05	1.28988e-05	1.91673e-05	1.53461e-05	4.1834e-05	6.40066e-05	3.87926e-05	5.78968e-05	5.49309e-05	1.62063e-05	3.66139e-05	1.78378e-05	2.4507e-05	3.46636e-05	8	8	1	34	34	3.7	36.21	0	40.385	48373000	66	tr|A0A1D5ZY86|A0A1D5ZY86_WHEAT Uncharacterized protein OS=Triticum aestivum PE=4 SV=1;tr|A0A1D6RV01|A0A1D6RV01_WHEAT Uncharacterized protein OS=Triticum aestivum PE=4 SV=1;tr|W5FR78|W5FR78_WHEAT Uncharacterized protein OS=Triticum aestivum PE=4 SV=1;tr|W5D
full	W5F8Z5	NA	GO:0016020;GO:0009765	LHC Chlorophyll a-b binding protein LHCB2, chloroplastic	12.6991	11.9839	14.228	0.38623	0.000213919	0.00018695	0.000199828	0.000246676	8.5078e-05	5.08833e-05	0.0001284	0.000114707	5.82943e-05	8.39348e-05	0.000273952	0.000214676	0.000170355	0.000167995	0.000217218	9.66546e-05	0.000119821	0.000127839	5.18061e-05	0.000102165	7	6	6	46	43	43	28.339	0	26.233	246990000	78	tr|W5F8Z5|W5F8Z5_WHEAT Chlorophyll a-b binding protein, chloroplastic OS=Triticum aestivum PE=3 SV=1;tr|A0A1D5YHQ7|A0A1D5YHQ7_WHEAT Uncharacterized protein OS=Triticum aestivum PE=4 SV=1
full	A0A1D5UP32	NA	NA	Lipoxygenase	176.268	201.388	11.8178	0.00799457	0.000201114	0.000141778	0.000242965	0.00100191	0.000260847	1.58221e-05	3.6604e-05	7.17378e-05	6.70956e-05	9.11153e-05	0.00103497	0.000736103	0.00111478	0.000862346	0.00182328	3.23944e-05	4.22346e-05	4.98861e-05	0.000106144	8.5086e-05	30	30	7	38.2	38.2	8.8	96.784	0	323.31	361850000	225	tr|A0A1D5UP32|A0A1D5UP32_WHEAT Uncharacterized protein OS=Triticum aestivum PE=4 SV=1;tr|A0A1D5UP29|A0A1D5UP29_WHEAT Uncharacterized protein OS=Triticum aestivum PE=4 SV=1;tr|A0A1D5UP33|A0A1D5UP33_WHEAT Uncharacterized protein OS=Triticum aestivum PE=4 SV=
full	A0A1D6DCB5	NA	NA	LPA3 Protein LOW PSII ACCUMULATION 3, chloroplastic	-3.60117	13.5881	-12.6966	0.726929	0.000108144	9.48562e-05	0.000113237	0.000115327	0.000117495	0.000148132	0.000208268	0.000180192	0.000214508	0.000286554	0.000137086	0.000119784	0.000126141	0.000125769	0.000114885	0.000132681	0.000164676	0.000176248	0.000169193	0.000263109	17	17	17	67.6	67.6	67.6	41.395	0	171.36	372880000	203	tr|A0A1D6DCB5|A0A1D6DCB5_WHEAT Uncharacterized protein OS=Triticum aestivum PE=4 SV=1;tr|A0A1D6SAS2|A0A1D6SAS2_WHEAT Uncharacterized protein OS=Triticum aestivum PE=4 SV=1;tr|A0A1D6AGU4|A0A1D6AGU4_WHEAT Uncharacterized protein OS=Triticum aestivum PE=4 SV=
full	A0A1D5WWJ3	NA	NA	MAR binding filament-like protein 1;MAR-binding filament-like protein 1, putative, expressed	-19.0087	-20.0104	-18.3187	0.00480291	0.000146095	0.000198101	0.00021899	0.000189378	0.000257183	0.000342704	0.000313307	0.000263178	0.000256652	0.000289985	0.000145051	0.000158971	0.000213019	0.000137656	0.000152996	0.000225323	0.000258977	0.000216733	0.00024777	0.000248503	40	40	5	57.4	57.4	10.8	80.829	0	323.31	594010000	312	tr|A0A1D5WWJ3|A0A1D5WWJ3_WHEAT Uncharacterized protein OS=Triticum aestivum PE=4 SV=1;tr|A0A1D5WWJ6|A0A1D5WWJ6_WHEAT Uncharacterized protein OS=Triticum aestivum PE=4 SV=1;tr|A0A1D5WWJ4|A0A1D5WWJ4_WHEAT Uncharacterized protein OS=Triticum aestivum PE=4 SV=
full	A0A1D5WAN3	NA	NA	MAR binding filament-like protein 1;MAR-binding filament-like protein 1, putative, expressed	-26.7212	-42.6653	-17.3774	0.00987288	3.19345e-05	4.54495e-05	5.23942e-05	3.56555e-05	5.08845e-05	7.31109e-05	5.92874e-05	7.10138e-05	6.90724e-05	9.66353e-05	1.636e-05	1.82768e-05	2.89793e-05	2.4491e-05	3.59183e-05	5.80034e-05	8.79796e-05	5.38617e-05	5.41627e-05	5.0969e-05	36	11	11	48.5	18.3	18.3	86.535	0	323.31	133520000	101	tr|A0A1D5WAN3|A0A1D5WAN3_WHEAT Uncharacterized protein OS=Triticum aestivum PE=4 SV=1;tr|A0A1D5WAN2|A0A1D5WAN2_WHEAT Uncharacterized protein OS=Triticum aestivum PE=4 SV=1
full	G8IPQ3	NA	GO:0006508;GO:0004197	metacaspase 5;metacaspase 4;ICE-like protease p20 domain containing protein, putative, expressed	22.5433	28.9165	19.2915	0.0375466	7.28705e-05	6.75614e-05	5.94546e-05	9.54712e-05	6.35854e-05	0.000129632	0.000120112	0.000137313	0.000156465	0.000159957	6.59067e-05	0.00011875	0.000100606	9.93306e-05	7.81426e-05	0.000110298	0.000157249	0.00018231	0.000185725	0.000203609	12	12	2	45.2	45.2	10.6	43.943	0	323.31	274080000	133	tr|G8IPQ3|G8IPQ3_WHEAT Metacaspase 4 OS=Triticum aestivum GN=MCA4 PE=2 SV=1;tr|W5D5P0|W5D5P0_WHEAT Uncharacterized protein OS=Triticum aestivum GN=TRAES_3BF013000040CFD_c1 PE=4 SV=1
full	W5GHF3	K07023	NA	Metal-dependent phosphohydrolase;HD domain containing protein 2, putative, expressed	-6.99078	-8.25072	-6.57344	0.734841	3.5358e-05	3.21368e-05	2.03003e-05	7.1075e-05	3.4977e-05	6.62586e-05	8.09774e-05	0.000103667	0.000123469	0.000210864	3.46483e-05	4.7857e-05	2.34418e-05	2.68155e-05	4.50907e-05	7.21628e-05	9.4183e-05	8.53896e-05	0.000152697	0.000142333	9	9	1	44.4	44.4	7	26.194	0	155.4	191830000	94	tr|W5GHF3|W5GHF3_WHEAT Uncharacterized protein OS=Triticum aestivum PE=4 SV=1;tr|A0A1D6BG07|A0A1D6BG07_WHEAT Uncharacterized protein OS=Triticum aestivum PE=4 SV=1
full	A0A1D5ZHW9	NA	NA	Metallo-hydrolase/oxidoreductase superfamily protein;expressed protein	12.0643	17.9948	6.80268	0.31817	3.17759e-05	2.16566e-05	3.33161e-05	3.43778e-05	2.08786e-05	2.66614e-05	3.24803e-05	3.397e-05	4.40779e-05	2.2866e-05	2.66441e-05	4.17847e-05	3.83654e-05	2.83479e-05	3.24166e-05	1.93671e-05	3.98208e-05	3.02379e-05	3.60107e-05	4.55072e-05	8	8	3	37.5	37.5	17	38.188	0	17.071	62525000	50	tr|A0A1D5ZHW9|A0A1D5ZHW9_WHEAT Uncharacterized protein OS=Triticum aestivum PE=4 SV=1
full	W5AFN1	K01265;K14813	GO:0016021;GO:0004659	metallopeptidase M24 family protein;metalloprotease ARX1 [EC:3.-.-.-];peptidase, M24 family protein, putative, expressed	29.1317	26.7977	31.9544	0.00981891	5.69455e-05	5.49847e-05	7.68082e-05	8.6929e-05	6.87132e-05	4.09647e-05	5.16805e-05	6.10742e-05	7.10395e-05	5.99946e-05	6.86312e-05	8.94083e-05	9.8033e-05	8.03714e-05	0.000100223	7.34972e-05	0.000105652	6.3926e-05	6.7108e-05	6.55615e-05	19	19	3	57.1	57.1	16.2	43.328	0	151.64	157350000	134	tr|W5AFN1|W5AFN1_WHEAT Uncharacterized protein OS=Triticum aestivum PE=4 SV=1;tr|W4ZLQ8|W4ZLQ8_WHEAT Uncharacterized protein OS=Triticum aestivum PE=4 SV=1;tr|A0A1D5RVU3|A0A1D5RVU3_WHEAT Uncharacterized protein OS=Triticum aestivum PE=4 SV=1
full	A0A1D6CSF9	K07305	GO:0055114;GO:0033743;GO:0030091;GO:0016671;GO:0006979	methionine sulfoxide reductase B 1;peptide methionine sulfoxide reductase msrB, putative, expressed	-8.75354	6.02639	-27.1141	0.3698	3.7227e-05	3.68736e-05	5.69159e-05	5.05015e-05	4.56424e-05	4.00285e-05	4.90469e-05	2.3995e-05	4.25611e-05	2.72291e-05	3.15001e-05	5.42666e-05	5.14365e-05	4.77703e-05	5.58765e-05	2.45213e-05	3.29953e-05	2.85297e-05	2.5961e-05	2.12723e-05	9	9	1	47.2	47.2	9.6	21.558	0	54.25	79276000	55	tr|A0A1D6CSF9|A0A1D6CSF9_WHEAT Uncharacterized protein OS=Triticum aestivum PE=4 SV=1
full	A0A1D5ZZ45	NA	GO:0005634;GO:0003677	methyl-CPG-binding domain 10;methyl-CpG binding domain containing protein, putative, expressed;methyl-CPG-binding domain 11	49.8452	49.8997	49.7853	0.00105515	0.000171788	0.00011355	0.000152499	0.000231398	0.000148518	0.000116244	0.000106554	0.000215026	0.00017989	0.000125614	0.000207024	0.000323557	0.000272289	0.000235652	0.000187286	0.00018235	0.000238408	0.000244687	0.00022857	0.000219382	22	22	13	58.1	58.1	37.7	48.259	0	323.31	378990000	185	tr|A0A1D5ZZ45|A0A1D5ZZ45_WHEAT Uncharacterized protein OS=Triticum aestivum PE=4 SV=1;tr|A0A1D5ZZ49|A0A1D5ZZ49_WHEAT Uncharacterized protein OS=Triticum aestivum PE=4 SV=1;tr|A0A1D5ZZ47|A0A1D5ZZ47_WHEAT Uncharacterized protein OS=Triticum aestivum PE=4 SV=
full	A0A1D6A2K3	NA	GO:0005634;GO:0003677	methyl-CPG-binding domain 10;methyl-CpG binding domain containing protein, putative, expressed;methyl-CPG-binding domain 11	9.83308	11.0212	9.13954	0.27254	0.000208875	0.000174586	0.000277862	0.000261657	0.000246543	0.000367018	0.000457855	0.00040538	0.000400394	0.000372966	0.000164862	0.000323148	0.000315341	0.000268641	0.000226426	0.000476711	0.000494312	0.000305221	0.000518168	0.000392323	19	19	7	57.8	57.8	30.3	40.612	0	323.31	715150000	249	tr|A0A1D6A2K3|A0A1D6A2K3_WHEAT Uncharacterized protein OS=Triticum aestivum PE=4 SV=1;tr|A0A1D6A2K4|A0A1D6A2K4_WHEAT Uncharacterized protein OS=Triticum aestivum PE=4 SV=1;tr|W5G255|W5G255_WHEAT MBD6-5DS OS=Triticum aestivum PE=2 SV=1;tr|A0A1D6A2K5|A0A1D6A
full	A0A1D6CR55	NA	GO:0019898;GO:0015979;GO:0009654;GO:0009523;GO:0005509	Mog1/PsbP/DUF1795-like photosystem II reaction center PsbP family protein;Lumen targeted protein;psbP-related thylakoid lumenal protein 4, chloroplast precursor, putative, expressed	5.86884	10.963	1.70639	0.56662	8.23372e-05	8.39619e-05	0.000137996	0.000119601	7.75913e-05	7.5674e-05	0.000128134	0.000129178	0.000137267	0.000143489	9.91495e-05	0.000124654	0.000108547	0.000104067	0.000120048	9.66136e-05	0.000151545	0.000111735	0.000163243	0.000101078	9	9	3	41.3	41.3	13.8	32.722	0	119.39	289330000	126	tr|A0A1D6CR55|A0A1D6CR55_WHEAT Uncharacterized protein OS=Triticum aestivum PE=4 SV=1;tr|A0A1D6CR56|A0A1D6CR56_WHEAT Uncharacterized protein OS=Triticum aestivum PE=4 SV=1
full	W5ARQ3	NA	GO:0019898;GO:0015979;GO:0009654;GO:0009523;GO:0005509	Mog1/PsbP/DUF1795-like photosystem II reaction center PsbP family protein;Predicted protein;thylakoid lumenal 29.8 kDa protein, putative, expressed	14.7745	29.5768	6.16185	0.104929	0.000181123	0.000115791	0.000268692	0.000256047	0.000187541	0.000275761	0.000362229	0.00042018	0.000377657	0.000298639	0.00022686	0.0003125	0.000287173	0.000237917	0.000243231	0.000411374	0.000425553	0.000350782	0.000347748	0.000305884	14	14	14	50.9	50.9	50.9	28.94	0	284.93	568270000	144	tr|W5ARQ3|W5ARQ3_WHEAT Uncharacterized protein OS=Triticum aestivum PE=4 SV=1;tr|W5B6E8|W5B6E8_WHEAT Uncharacterized protein OS=Triticum aestivum PE=4 SV=1;tr|A0A1D5UMI8|A0A1D5UMI8_WHEAT Uncharacterized protein OS=Triticum aestivum PE=4 SV=1;tr|A0A1D5UMI9|
full	A0A1D5V9S0	NA	GO:0019898;GO:0015979;GO:0009654;GO:0009523;GO:0005509	Mog1/PsbP/DUF1795-like photosystem II reaction center PsbP family protein;PsbP-like protein;thylakoid lumenal 20 kDa protein, putative, expressed	2.53457	-4.81917	5.49926	0.68402	0.000422472	0.000359272	0.000492696	0.000499419	0.000363795	0.00112589	0.00115979	0.000885987	0.00111408	0.00101658	0.000364209	0.000491059	0.000428748	0.000439015	0.000311607	0.001066	0.00136494	0.00106929	0.00108122	0.00101248	10	10	2	56.5	56.5	15.1	28.889	0	145.39	2052100000	217	tr|A0A1D5V9S0|A0A1D5V9S0_WHEAT Uncharacterized protein OS=Triticum aestivum PE=4 SV=1
full	W5HCY0	NA	GO:0019898;GO:0015979;GO:0009654;GO:0009523;GO:0005509	Mog1/PsbP/DUF1795-like photosystem II reaction center PsbP family protein;thylakoid lumenal 19 kDa protein, chloroplast precursor, putative, expressed	-3.22855	-15.1312	-0.31686	0.652024	0.000509419	0.000357477	0.000479417	0.000570076	0.000381474	0.00228804	0.00160508	0.00182939	0.00194638	0.00172452	0.000406792	0.000468736	0.000350609	0.000398654	0.000325378	0.00206326	0.00195294	0.00150723	0.00177554	0.00206469	20	20	20	68.2	68.2	68.2	25.858	0	323.31	3207300000	456	tr|W5HCY0|W5HCY0_WHEAT Uncharacterized protein OS=Triticum aestivum PE=4 SV=1;tr|A0A1D6CWV6|A0A1D6CWV6_WHEAT Uncharacterized protein OS=Triticum aestivum PE=4 SV=1;tr|A0A1D6CJV4|A0A1D6CJV4_WHEAT Uncharacterized protein OS=Triticum aestivum PE=4 SV=1
full	A0A1D5UTK1	K03687	GO:0051087;GO:0042803;GO:0006457;GO:0000774	molecular chaperone GrpE;Co-chaperone GrpE family protein	-10.0902	-16.0082	-5.78703	0.0758335	0.000308533	0.000253712	0.000381833	0.000314066	0.000280201	0.000475157	0.000459135	0.00042418	0.000372536	0.000384596	0.000237832	0.000257882	0.000297527	0.000244791	0.000254052	0.000450274	0.00038807	0.000373495	0.00045076	0.000330573	16	16	1	52.1	52.1	4.7	37.236	0	323.31	847720000	262	tr|A0A1D5UTK1|A0A1D5UTK1_WHEAT Uncharacterized protein OS=Triticum aestivum PE=4 SV=1
full	W5BH99	K03687	GO:0051087;GO:0042803;GO:0006457;GO:0000774	molecular chaperone GrpE;co-chaperone GrpE protein, putative, expressed;Co-chaperone GrpE family protein	-8.46185	-13.55	-3.35377	0.146069	0.000134847	0.000160715	0.000204196	0.000180172	0.000173678	0.000180703	0.000197325	0.000168568	0.000154253	0.00014943	0.000138017	0.000120559	0.000172401	0.000145119	0.000161847	0.000170803	0.000151859	0.000188821	0.000168753	0.000141527	14	7	7	58.9	40.4	40.4	31.343	0	119.66	375680000	121	tr|W5BH99|W5BH99_WHEAT GrpE protein homolog OS=Triticum aestivum PE=3 SV=1
full	A0A1D5YN29	K03687	GO:0051087;GO:0042803;GO:0006457;GO:0000774	molecular chaperone GrpE;Mitochondrial grpE-type co-chaperone of the HSP70 system;Co-chaperone GrpE family protein	-3.78214	0.092825	-7.76868	0.613001	0.000109429	9.60129e-05	0.000111954	0.000140839	0.000128203	9.04788e-05	0.000125598	0.000116345	0.000107517	0.000130085	0.000130044	0.000141252	0.000130901	8.3202e-05	0.000101582	0.000126928	0.00011858	0.000100319	9.58701e-05	8.4043e-05	8	8	1	27.5	27.5	8.5	32.342	0	84.915	241620000	95	tr|A0A1D5YN29|A0A1D5YN29_WHEAT Uncharacterized protein OS=Triticum aestivum PE=4 SV=1;tr|A0A1D5YN28|A0A1D5YN28_WHEAT Uncharacterized protein OS=Triticum aestivum PE=4 SV=1;tr|W5F7M9|W5F7M9_WHEAT GrpE protein homolog OS=Triticum aestivum PE=3 SV=1;tr|A0A1D5
full	W5FAA4	K03522	NA	MONBRDRAFT_21090;electron transfer flavoprotein alpha;electron transfer flavoprotein alpha subunit;electron transfer flavoprotein subunit alpha, mitochondrial precursor, putative, expressed	49.1885	78.0452	31.6574	0.00234687	5.32339e-05	4.32312e-05	6.11942e-05	0.00010196	5.62409e-05	9.94757e-05	0.000115985	0.000103539	0.000110749	9.01678e-05	8.90245e-05	0.000176347	0.000116094	0.000105304	7.56043e-05	0.000140272	0.000152149	0.00011761	0.000162224	0.000112255	10	10	2	48.9	48.9	14.3	37.463	0	206.06	239370000	133	tr|W5FAA4|W5FAA4_WHEAT Uncharacterized protein OS=Triticum aestivum PE=4 SV=1;tr|A0A1D5YXN0|A0A1D5YXN0_WHEAT Uncharacterized protein OS=Triticum aestivum PE=4 SV=1
full	A0A1D5ZWW8	K07390	GO:0045454;GO:0015035;GO:0009055;GO:0003676	MONBRDRAFT_22253;CAX interacting protein 1;monothiol glutaredoxin;OsGrx_S14 - glutaredoxin subgroup II, expressed	53.5415	9.09599	68.5655	0.49805	1.79206e-05	1.23013e-05	1.25504e-05	2.00155e-05	1.44626e-05	2.97704e-05	5.45827e-05	3.22214e-05	5.31075e-05	5.88475e-05	1.8992e-05	1.34681e-05	1.81009e-05	1.49272e-05	1.87889e-05	2.71382e-05	1.40724e-05	4.85181e-05	3.25774e-05	0.000262916	3	3	3	27.6	27.6	27.6	17.458	0	57.696	105120000	59	tr|A0A1D5ZWW8|A0A1D5ZWW8_WHEAT Uncharacterized protein OS=Triticum aestivum PE=4 SV=1;tr|A0A1D5X8G3|A0A1D5X8G3_WHEAT Uncharacterized protein OS=Triticum aestivum PE=4 SV=1;tr|A0A1D5YXF2|A0A1D5YXF2_WHEAT Uncharacterized protein OS=Triticum aestivum PE=4 SV=
full	A0A1D5SRA3	K18272;K01061	GO:0016787;GO:0008806	MONBRDRAFT_24034;alpha/beta-Hydrolases superfamily protein;endo-1,3;1,4-beta-D-glucanase precursor, putative, expressed;carboxymethylenebutenolidase	-5.52815	-18.2565	10.4512	0.601259	0.000338432	0.000162484	0.000328114	0.000250222	0.00018847	0.000197249	0.000293032	0.000150551	0.000213024	0.000155949	0.000168377	0.000232333	0.000240299	0.000216412	0.000178859	0.000219592	0.000196111	0.000208841	0.000240335	0.000250463	12	6	5	75.5	47.3	33.6	25.491	0	323.31	228810000	80	tr|A0A1D5SRA3|A0A1D5SRA3_WHEAT Uncharacterized protein OS=Triticum aestivum PE=4 SV=1
full	A0A1D5UUP9	K04078	GO:0006457;GO:0005737	MONBRDRAFT_26593;GroES-like family protein;Chaperonin 10;chaperonin GroES;chaperonin 10;SPCC550.06c;chaperonin, putative, expressed	6.60661	-7.0321	16.2624	0.509363	6.43634e-05	0.000115363	7.97616e-05	0.000100582	8.39989e-05	0.000125963	0.000163995	0.000100827	0.000112645	0.000123814	6.58858e-05	9.18128e-05	7.89438e-05	9.42468e-05	8.19517e-05	0.000129826	0.000107407	0.00014862	0.000198159	0.000145236	6	6	6	66	66	66	10.928	0	43.124	228590000	71	tr|A0A1D5UUP9|A0A1D5UUP9_WHEAT Uncharacterized protein OS=Triticum aestivum PE=4 SV=1
full	A0A1D5WDK6	K11843	GO:0005515;GO:0004843;GO:0036459;GO:0016579	MONBRDRAFT_26706;ubiquitin-specific protease 7;ubiquitin carboxyl-terminal hydrolase 14;ubiquitin-specific protease 6;SPAC6G9.08;ubiquitin carboxyl-terminal hydrolase 6, putative, expressed	25.2228	23.2773	28.8825	0.0508261	2.2397e-05	2.24937e-05	3.12971e-05	3.55173e-05	2.79894e-05	1.58414e-05	1.98371e-05	1.02751e-05	1.34703e-05	1.48413e-05	2.69061e-05	3.85439e-05	3.52044e-05	3.07601e-05	4.0797e-05	1.41307e-05	1.37038e-05	1.47849e-05	2.24611e-05	3.06344e-05	9	9	9	25	25	25	52.872	0	29.039	39690000	48	tr|A0A1D5WDK6|A0A1D5WDK6_WHEAT Uncharacterized protein OS=Triticum aestivum PE=4 SV=1;tr|A0A1D5WDK5|A0A1D5WDK5_WHEAT Uncharacterized protein OS=Triticum aestivum PE=4 SV=1;tr|A0A1D5WDK7|A0A1D5WDK7_WHEAT Uncharacterized protein OS=Triticum aestivum PE=4 SV=
full	A0A1D5V3M2	K02838	GO:0006412	MONBRDRAFT_31871;ribosome recycling factor;ribosome recycling factor, chloroplast precursor;ribosome recycling factor, putative, expressed	-4.65688	-9.98511	-0.821571	0.273828	0.00255421	0.0026864	0.00267334	0.00258494	0.00262818	0.00341212	0.00423553	0.00354383	0.0035965	0.00344891	0.00204742	0.00258126	0.00268187	0.00239571	0.00211006	0.00388148	0.00387208	0.00323985	0.00390826	0.0031854	25	25	25	74.4	74.4	74.4	24.643	0	323.31	7185500000	405	tr|A0A1D5V3M2|A0A1D5V3M2_WHEAT Uncharacterized protein OS=Triticum aestivum PE=4 SV=1;tr|A0A1D5V3M3|A0A1D5V3M3_WHEAT Uncharacterized protein OS=Triticum aestivum PE=4 SV=1
full	W5EK26	K09494	GO:0005524;GO:0055114;GO:0016491;GO:0005507	MONBRDRAFT_33089;T-complex protein 1 subunit beta;TCP-1/cpn60 chaperonin family protein;T-complex protein 1, beta subunit;SPAC1D4.04;T-complex protein, putative, expressed	46.0755	37.3553	54.9306	0.000294693	2.14112e-05	1.76708e-05	3.35024e-05	3.28278e-05	2.59051e-05	2.82999e-05	2.66803e-05	2.48188e-05	2.70666e-05	2.24515e-05	2.97075e-05	3.90823e-05	4.19503e-05	3.46586e-05	3.49727e-05	2.95018e-05	4.69036e-05	4.72226e-05	3.45989e-05	4.21248e-05	14	14	14	38.1	38.1	38.1	57.28	0	177.11	66331000	61	tr|W5EK26|W5EK26_WHEAT Uncharacterized protein OS=Triticum aestivum PE=3 SV=1;tr|W5DZD4|W5DZD4_WHEAT Uncharacterized protein OS=Triticum aestivum PE=3 SV=1;tr|W5FIY5|W5FIY5_WHEAT Uncharacterized protein OS=Triticum aestivum PE=3 SV=1;tr|A0A1D6S6P5|A0A1D6S6
full	A0A1D6RPM7	K17609	NA	MONBRDRAFT_33185	43.1694	54.5545	33.6257	0.00105317	3.50725e-05	3.60683e-05	4.79987e-05	7.52719e-05	4.05314e-05	5.9775e-05	6.06307e-05	4.32674e-05	5.72439e-05	5.93546e-05	6.47041e-05	9.03163e-05	8.00319e-05	6.7124e-05	6.09385e-05	9.09046e-05	7.82347e-05	6.60193e-05	7.89733e-05	6.0383e-05	12	12	3	33.8	33.8	6.6	53.472	0	72.178	129660000	112	tr|A0A1D6RPM7|A0A1D6RPM7_WHEAT Uncharacterized protein OS=Triticum aestivum PE=4 SV=1;tr|W5BSD6|W5BSD6_WHEAT Uncharacterized protein OS=Triticum aestivum PE=4 SV=1;tr|W5B8K7|W5B8K7_WHEAT Uncharacterized protein OS=Triticum aestivum PE=4 SV=1;tr|A0A1D6RPM8|
full	A0A1D6AYF2	K13210	GO:0005515;GO:0003723	MONBRDRAFT_34093;C1, subunit of the circadian RNA-binding protein CHLAMY1;KH domain-containing protein;KH domain-containing protein, putative, expressed;far upstream element-binding protein	7.49136	10.109	4.47068	0.384183	0.000105966	0.000116799	0.000130909	0.000150082	0.000108177	7.62416e-05	0.000120487	9.98023e-05	0.000114582	0.000119169	0.000107523	0.000141744	0.000160054	0.000134503	0.000129968	6.61988e-05	0.000139511	0.000120128	0.000124507	0.000103644	10	10	1	19.2	19.2	3.2	70.453	0	323.31	277110000	115	tr|A0A1D6AYF2|A0A1D6AYF2_WHEAT Uncharacterized protein OS=Triticum aestivum PE=4 SV=1;tr|A0A1D6AYF0|A0A1D6AYF0_WHEAT Uncharacterized protein OS=Triticum aestivum PE=4 SV=1;tr|A0A1D6AYF1|A0A1D6AYF1_WHEAT Uncharacterized protein OS=Triticum aestivum PE=4 SV=
full	A0A1D6SF08	K13210	GO:0005515;GO:0003723	MONBRDRAFT_34093;KH domain-containing protein;C1, subunit of the circadian RNA-binding protein CHLAMY1;far upstream element-binding protein;KH domain-containing protein, putative, expressed	5.5696	7.90756	3.28785	0.549291	4.2916e-05	4.01742e-05	6.41536e-05	7.5936e-05	5.54769e-05	6.6045e-05	5.55074e-05	5.05448e-05	5.43896e-05	5.90345e-05	4.09179e-05	6.61779e-05	8.0092e-05	5.87236e-05	5.47802e-05	6.36181e-05	7.05967e-05	5.52891e-05	5.42593e-05	5.11456e-05	9	9	1	20.7	20.7	4.9	64.054	0	209.89	124420000	93	tr|A0A1D6SF08|A0A1D6SF08_WHEAT Uncharacterized protein OS=Triticum aestivum PE=4 SV=1;tr|A0A1D6SF07|A0A1D6SF07_WHEAT Uncharacterized protein OS=Triticum aestivum PE=4 SV=1;tr|A0A1D6SF09|A0A1D6SF09_WHEAT Uncharacterized protein OS=Triticum aestivum PE=4 SV=
full	A0A1D5YG51	K03626	NA	MONBRDRAFT_34333;nascent polypeptide-associated complex subunit alpha;Nascent polypeptide-associated complex (NAC), alpha subunit family protein;nascent polypeptide-associated complex subunit alpha-like protein 2;nascent polypeptide-associated complex subunit alpha, putative, expressed;Protein of unknown function (DUF3537)	26.5686	52.0583	-3.53447	0.0526253	5.68477e-05	4.91784e-05	4.93627e-05	7.54e-05	2.61134e-05	5.03011e-05	4.26177e-05	2.66902e-05	3.51267e-05	6.27959e-05	6.52502e-05	7.89074e-05	9.87707e-05	6.93014e-05	7.84115e-05	5.20331e-05	3.47587e-05	3.8289e-05	4.66995e-05	3.80626e-05	6	6	1	45.5	45.5	13.1	23.628	0	204.98	94713000	62	tr|A0A1D5YG51|A0A1D5YG51_WHEAT Uncharacterized protein OS=Triticum aestivum PE=4 SV=1
full	A0A1D6RCT3	K03626	NA	MONBRDRAFT_34333;nascent polypeptide-associated complex subunit alpha-like protein 2;Nascent polypeptide-associated complex (NAC), alpha subunit family protein;nascent polypeptide-associated complex subunit alpha;nascent polypeptide-associated complex subunit alpha, putative, expressed	44.5391	68.1658	23.248	0.0153475	2.94575e-05	3.30062e-05	3.71017e-05	4.52225e-05	3.01671e-05	2.22733e-05	2.31745e-05	4.56173e-05	4.73205e-05	5.57612e-05	4.1455e-05	5.97503e-05	6.20642e-05	5.88246e-05	7.21203e-05	2.96862e-05	5.30139e-05	3.27772e-05	4.81693e-05	7.56354e-05	6	6	6	42	42	42	22.225	0	207.19	74717000	54	tr|A0A1D6RCT3|A0A1D6RCT3_WHEAT Uncharacterized protein OS=Triticum aestivum PE=4 SV=1;tr|A0A1D5SY54|A0A1D5SY54_WHEAT Uncharacterized protein OS=Triticum aestivum PE=4 SV=1;tr|W5AEB0|W5AEB0_WHEAT Uncharacterized protein OS=Triticum aestivum PE=4 SV=1;tr|A0A
full	A0A1D6S950	K01280	GO:0006508;GO:0004252	MONBRDRAFT_34612;tripeptidyl peptidase ii	11.8822	-12.0773	38.4352	0.133068	0.000113547	0.000127624	0.000181792	0.00016663	0.000139565	0.000110099	0.00013436	0.000119711	0.000151617	0.000142155	0.000138286	0.000147895	0.000125714	8.74748e-05	0.000141726	0.000187471	0.000173028	0.000195144	0.000207214	0.000147968	30	30	1	26.3	26.3	1.2	148.86	0	323.31	349370000	200	tr|A0A1D6S950|A0A1D6S950_WHEAT Uncharacterized protein OS=Triticum aestivum PE=4 SV=1;tr|A0A1D6S949|A0A1D6S949_WHEAT Uncharacterized protein OS=Triticum aestivum PE=4 SV=1;tr|A0A1D6S951|A0A1D6S951_WHEAT Uncharacterized protein OS=Triticum aestivum PE=4 SV=
full	A0A1D6DD28	K05609	GO:0006511;GO:0005622;GO:0004843	MONBRDRAFT_35021;ubiquitin C-terminal hydrolase 3;ubiquitin carboxyl-terminal hydrolase L3	13.0476	38.604	-7.31483	0.414753	1.2086e-05	1.24313e-05	1.62488e-05	3.27125e-05	1.41104e-05	3.83549e-05	1.82711e-05	1.66128e-05	1.76485e-05	1.90441e-05	2.09618e-05	2.33001e-05	2.9721e-05	2.97764e-05	1.76427e-05	2.08583e-05	2.05197e-05	2.09203e-05	2.10736e-05	1.85181e-05	8	8	8	30.9	30.9	30.9	34.884	0	49.156	55905000	35	tr|A0A1D6DD28|A0A1D6DD28_WHEAT Uncharacterized protein OS=Triticum aestivum PE=4 SV=1;tr|A0A1D6BB54|A0A1D6BB54_WHEAT Uncharacterized protein OS=Triticum aestivum PE=4 SV=1;tr|A0A1D6DD27|A0A1D6DD27_WHEAT Uncharacterized protein OS=Triticum aestivum PE=4 SV=
full	C1K737	K03627	GO:0043565	MONBRDRAFT_37512;multiprotein bridging factor 1A;putative transcription factor;SPBC83.17;multiprotein bridging factor 1B;endothelial differentiation-related factor 1, putative, expressed	33.2535	11.4235	55.2444	0.0431365	3.07608e-05	3.91381e-05	2.77345e-05	4.15615e-05	4.58237e-05	2.51579e-05	3.61698e-05	3.75197e-05	3.42557e-05	5.05612e-05	3.81785e-05	4.80471e-05	3.21059e-05	5.81808e-05	2.96418e-05	2.9223e-05	5.11691e-05	7.06245e-05	7.64879e-05	5.76238e-05	5	5	5	44.4	44.4	44.4	15.716	0	17.315	81423000	49	tr|C1K737|C1K737_WHEAT Multiprotein bridging factor 1 OS=Triticum aestivum GN=MBF1 PE=2 SV=1
full	Q3S4I1	K03263	GO:0003743;GO:0045905;GO:0045901;GO:0043022;GO:0006452;GO:0003746;GO:0003723	MONBRDRAFT_38662;translation initiation factor 5A;eukaryotic elongation factor 5A-1;Eukaryotic initiation factor, eIF-5A;SPBC336.10c;Eukaryotic translation initiation factor 5A-1 (eIF-5A 1) protein	8.9442	-17.8416	13.148	0.56616	0.000110142	8.55699e-05	0.000119372	7.68698e-05	6.6714e-05	0.000685174	0.000418242	0.000533968	0.000726216	0.000558942	6.20393e-05	8.56365e-05	7.48516e-05	9.73046e-05	5.70024e-05	0.000614056	0.000552864	0.000456567	0.000723183	0.000960129	15	15	12	80.1	80.1	63.4	17.362	0	164.56	1020200000	175	tr|Q3S4I1|Q3S4I1_WHEAT Eukaryotic translation initiation factor 5A OS=Triticum aestivum PE=3 SV=1;tr|A0A1D5TZR9|A0A1D5TZR9_WHEAT Uncharacterized protein OS=Triticum aestivum PE=4 SV=1
full	A0A1D6AGQ1	K00351;K10534	GO:0008137;GO:0055114;GO:0016491;GO:0030151;GO:0042128	Na+-transporting NADH:ubiquinone oxidoreductase subunit F;nitrate reductase 2	-34.6899	-43.1745	-23.6627	0.0100297	6.5865e-05	4.55778e-05	9.3624e-05	5.2986e-05	7.21234e-05	4.63892e-05	5.85564e-05	6.15704e-05	4.16803e-05	4.58492e-05	3.00648e-05	2.34049e-05	6.88568e-05	1.96604e-05	4.56374e-05	5.63354e-05	3.92622e-05	3.53254e-05	3.91612e-05	2.38473e-05	7	7	7	8.7	8.7	8.7	97.488	0	18.61	114800000	47	tr|A0A1D6AGQ1|A0A1D6AGQ1_WHEAT Uncharacterized protein OS=Triticum aestivum PE=4 SV=1;tr|A0A1D6BFW2|A0A1D6BFW2_WHEAT Uncharacterized protein OS=Triticum aestivum PE=4 SV=1;tr|A0A1D6B0H5|A0A1D6B0H5_WHEAT Uncharacterized protein OS=Triticum aestivum PE=4 SV=
full	A0A1D5UEK2	NA	GO:0030245;GO:0008810;GO:0050662;GO:0003824	NAD(P)-binding Rossmann-fold superfamily protein;Complex I intermediate-associated protein 30 domain containing protein, putative, expressed	12.1398	21.3976	1.8304	0.139488	0.000100226	6.8659e-05	0.000101465	0.000103568	9.14605e-05	9.83522e-05	9.32798e-05	7.29054e-05	7.02892e-05	8.30856e-05	9.11939e-05	0.000114103	0.000111064	9.90277e-05	0.000149571	7.44005e-05	8.98347e-05	8.12722e-05	8.11654e-05	9.88888e-05	16	16	1	43.1	43.1	2.9	63.63	0	164.48	230550000	99	tr|A0A1D5UEK2|A0A1D5UEK2_WHEAT Uncharacterized protein OS=Triticum aestivum PE=4 SV=1;tr|A0A1D5UEK1|A0A1D5UEK1_WHEAT Uncharacterized protein OS=Triticum aestivum PE=4 SV=1;tr|A0A1D5UEK0|A0A1D5UEK0_WHEAT Uncharacterized protein OS=Triticum aestivum PE=4 SV=
full	A0A1D5ZRX3	NA	NA	NAD(P)-binding Rossmann-fold superfamily protein;expressed protein	-10.9925	1.91571	-20.4515	0.218696	0.000137591	0.000138503	0.000199545	0.000183597	0.000145833	0.000263396	0.000293982	0.00019344	0.000169328	0.000178495	0.000182952	0.000143772	0.000201837	0.00012035	0.00017158	0.000202823	0.000184949	0.000167453	0.000150441	0.000168286	15	14	4	56.7	56.7	16.5	27.37	0	323.31	364330000	154	tr|A0A1D5ZRX3|A0A1D5ZRX3_WHEAT Uncharacterized protein OS=Triticum aestivum PE=4 SV=1;tr|A0A1D5ZRX4|A0A1D5ZRX4_WHEAT Uncharacterized protein OS=Triticum aestivum PE=4 SV=1;tr|W5FCR1|W5FCR1_WHEAT Uncharacterized protein OS=Triticum aestivum PE=4 SV=1;tr|A0A
full	W5F8Y0	NA	NA	NAD(P)-binding Rossmann-fold superfamily protein;isoflavone reductase, putative, expressed	16.7812	16.4296	17.0683	0.254433	4.31301e-05	3.83892e-05	5.28208e-05	6.49734e-05	4.33114e-05	4.14797e-05	6.03746e-05	8.25006e-05	5.5975e-05	5.68639e-05	4.63818e-05	4.60302e-05	6.58226e-05	3.64825e-05	8.77701e-05	4.92793e-05	6.73312e-05	9.0786e-05	4.98786e-05	9.06444e-05	14	14	3	36.8	36.8	10.9	57.44	0	74.139	156400000	107	tr|W5F8Y0|W5F8Y0_WHEAT Uncharacterized protein OS=Triticum aestivum PE=4 SV=1;tr|A0A1D6S2X5|A0A1D6S2X5_WHEAT Uncharacterized protein OS=Triticum aestivum PE=4 SV=1
full	A0A1D5ULQ1	NA	GO:0050662;GO:0003824	NAD(P)-binding Rossmann-fold superfamily protein;NAD dependent epimerase/dehydratase family protein, putative, expressed	40.1326	43.9621	34.4494	0.00325972	2.69593e-05	2.4501e-05	3.42535e-05	3.96063e-05	2.90434e-05	1.95496e-05	2.53413e-05	2.23728e-05	2.1763e-05	1.49906e-05	4.0894e-05	6.15411e-05	4.04716e-05	4.15442e-05	3.77741e-05	3.42198e-05	3.16101e-05	2.86536e-05	2.66901e-05	1.86771e-05	6	6	6	29.4	29.4	29.4	32.952	0	57.194	61653000	54	tr|A0A1D5ULQ1|A0A1D5ULQ1_WHEAT Uncharacterized protein OS=Triticum aestivum PE=4 SV=1;tr|A0A1D5TVI6|A0A1D5TVI6_WHEAT Uncharacterized protein OS=Triticum aestivum PE=4 SV=1;tr|A0A1D5TDS6|A0A1D5TDS6_WHEAT Uncharacterized protein OS=Triticum aestivum PE=4 SV=
full	A0A1D5S3L0	NA	NA	NAD(P)-binding Rossmann-fold superfamily protein;NAD dependent epimerase/dehydratase family protein, putative, expressed	-10.2809	-9.87559	-10.5056	0.34739	0.000105355	0.000124734	0.000117693	0.000135398	0.000119815	0.000275884	0.000274197	0.000176237	0.000166865	0.000194636	0.000107317	0.000119903	0.000101074	0.000134399	8.07519e-05	0.000285164	0.000196042	0.000188491	0.000165889	0.000137951	19	4	4	68.2	25.1	25.1	31.684	0	201.26	534100000	96	tr|A0A1D5S3L0|A0A1D5S3L0_WHEAT Uncharacterized protein OS=Triticum aestivum PE=4 SV=1
full	A0A096UKR2	NA	NA	NAD(P)-binding Rossmann-fold superfamily protein;NAD dependent epimerase/dehydratase family protein, putative, expressed	-4.23217	-10.0765	0.661625	0.635927	7.95455e-05	5.14814e-05	9.16831e-05	0.000105443	8.03071e-05	7.15427e-05	0.000100024	0.00010536	0.000111399	9.94746e-05	4.99269e-05	8.76462e-05	7.72949e-05	5.80735e-05	9.43598e-05	0.000106874	9.66727e-05	8.61049e-05	0.000119933	8.14437e-05	20	2	2	61.7	18.7	18.7	31.809	0	68.123	203410000	43	tr|A0A096UKR2|A0A096UKR2_WHEAT Uncharacterized protein OS=Triticum aestivum PE=4 SV=1
full	W5AMS3	NA	NA	NAD(P)-binding Rossmann-fold superfamily protein;NAD dependent epimerase/dehydratase family protein, putative, expressed	2.78397	6.82344	0.275295	0.731054	0.000757969	0.000690642	0.00073278	0.000905798	0.000688415	0.00160904	0.00111399	0.001168	0.00114657	0.00104187	0.000768643	0.000940415	0.000889974	0.000826025	0.000608173	0.00154853	0.00128994	0.00120422	0.0010727	0.000980823	20	20	1	61.9	61.9	12.4	31.752	0	323.31	2625600000	297	tr|W5AMS3|W5AMS3_WHEAT Uncharacterized protein OS=Triticum aestivum PE=4 SV=1;tr|A0A1D5T4Y4|A0A1D5T4Y4_WHEAT Uncharacterized protein OS=Triticum aestivum PE=4 SV=1
full	A0A1D6BXF0	NA	GO:0050662;GO:0003824;GO:0055114;GO:0016616;GO:0006694;GO:0003854	NAD(P)-binding Rossmann-fold superfamily protein;NmrA-like negative transcriptional regulator family protein;isoflavone reductase homolog IRL, putative, expressed	81.4875	113.483	48.6214	3.1172e-05	1.18298e-05	9.75773e-06	1.64982e-05	2.05866e-05	1.8707e-05	1.4983e-05	1.65076e-05	1.26594e-05	1.93151e-05	1.18658e-05	2.69867e-05	4.54776e-05	3.21636e-05	3.29324e-05	2.76318e-05	1.98093e-05	2.57866e-05	2.55902e-05	2.01935e-05	2.05782e-05	5	5	5	21	21	21	33.874	0	24.289	38662000	36	tr|A0A1D6BXF0|A0A1D6BXF0_WHEAT Uncharacterized protein OS=Triticum aestivum PE=4 SV=1;tr|A0A1D6BXF1|A0A1D6BXF1_WHEAT Uncharacterized protein OS=Triticum aestivum PE=4 SV=1;tr|A0A1D6BXE9|A0A1D6BXE9_WHEAT Uncharacterized protein OS=Triticum aestivum PE=4 SV=
full	A0A1D6CYE6	K17872	GO:0055114;GO:0016491	NAD(P)H dehydrogenase C1;Type-II NADH dehydrogenase;pyridine nucleotide-disulphide oxidoreductase domain containing protein, expressed	56.4809	77.3764	28.8873	0.00327128	5.03418e-05	4.09538e-05	5.6979e-05	9.81747e-05	6.80022e-05	5.24106e-05	4.98623e-05	1.93568e-05	6.43489e-05	5.21424e-05	8.27072e-05	0.000150871	0.000116742	9.60834e-05	0.00011136	5.93599e-05	5.1076e-05	6.68236e-05	8.29212e-05	4.67268e-05	10	10	2	21.3	21.3	4.1	94.23	0	39.355	130610000	107	tr|A0A1D6CYE6|A0A1D6CYE6_WHEAT Uncharacterized protein OS=Triticum aestivum PE=4 SV=1
full	W5GEJ3	K06221;K00085,K00011	NA	NAD(P)-linked oxidoreductase superfamily protein;Low-CO2-induced aldose reductase;2,5-diketo-D-gluconate reductase A;oxidoreductase, aldo/keto reductase family protein, putative, expressed	40.8621	54.4589	19.0579	0.0106629	3.61643e-05	3.14315e-05	4.7503e-05	7.10783e-05	4.02609e-05	2.45996e-05	2.59277e-05	2.85019e-05	3.71916e-05	2.49824e-05	7.10901e-05	8.73053e-05	7.20044e-05	5.0298e-05	6.90559e-05	2.9002e-05	4.07484e-05	2.76324e-05	4.70714e-05	2.36593e-05	5	5	5	17.6	17.6	17.6	34.603	0	71.577	68888000	76	tr|W5GEJ3|W5GEJ3_WHEAT Uncharacterized protein OS=Triticum aestivum PE=4 SV=1;tr|A0A1D6DL76|A0A1D6DL76_WHEAT Uncharacterized protein OS=Triticum aestivum PE=4 SV=1;tr|A0A1D6AWD6|A0A1D6AWD6_WHEAT Uncharacterized protein OS=Triticum aestivum PE=4 SV=1;tr|A0A
full	A0A1D6BXR1	NA	GO:0051536;GO:0009055	NDH-dependent cyclic electron flow 1;2Fe-2S iron-sulfur cluster binding domain containing protein, expressed	-13.1557	-20.2801	-3.37666	0.0933305	0.000202618	0.000180875	0.000243527	0.000187211	0.00025611	0.000118707	0.000193726	0.000137964	0.000122128	0.000207258	0.000133944	0.000162229	0.000191153	0.000172258	0.00019369	0.000126449	0.000160273	0.000154257	0.000167534	0.000144939	5	5	1	52.3	52.3	15.4	21.368	0	65.677	453400000	80	tr|A0A1D6BXR1|A0A1D6BXR1_WHEAT Uncharacterized protein OS=Triticum aestivum PE=4 SV=1
full	W5ES10	NA	GO:0016757;GO:0008152	NDH-dependent cyclic electron flow 1;expressed protein	-2.78266	4.15499	-10.1409	0.674261	3.89903e-05	3.92663e-05	4.58926e-05	4.30953e-05	5.52567e-05	3.87469e-05	4.49732e-05	4.32236e-05	4.62505e-05	3.659e-05	5.15055e-05	4.08982e-05	3.73774e-05	4.2838e-05	5.91271e-05	4.35104e-05	3.78277e-05	3.60474e-05	3.18293e-05	3.92956e-05	10	10	10	24.8	24.8	24.8	51.634	0	35.46	51823000	68	tr|W5ES10|W5ES10_WHEAT Uncharacterized protein OS=Triticum aestivum PE=4 SV=1;tr|W5E8Y0|W5E8Y0_WHEAT Uncharacterized protein OS=Triticum aestivum PE=4 SV=1;tr|A0A1D5X7A9|A0A1D5X7A9_WHEAT Uncharacterized protein OS=Triticum aestivum PE=4 SV=1
full	W5E091	NA	NA	NDH-dependent cyclic electron flow 5;NDH-dependent cyclic electron flow 1;galactose mutarotase-like, putative, expressed	-10.1445	-0.328006	-14.7958	0.0764455	0.00032487	0.000287977	0.000436664	0.000328932	0.000373722	0.000801096	0.00075073	0.000688245	0.000780987	0.000676885	0.000302885	0.000317934	0.000359454	0.000294139	0.000472006	0.000553503	0.000711381	0.000624689	0.000698222	0.000563008	18	18	1	56	56	3.6	37.708	0	269.25	1267100000	230	tr|W5E091|W5E091_WHEAT Uncharacterized protein OS=Triticum aestivum PE=4 SV=1
full	A0A1D5WM49	NA	GO:0055114;GO:0016655;GO:0005886	NdhO NAD(P)H:plastoquinone dehydrogenase complex subunit O;expressed protein	-12.1158	-11.9438	-12.3621	0.0348894	0.000191964	0.000143147	0.000196751	0.000182882	0.000189195	0.000142386	0.000142186	0.000111295	0.000125648	0.000109802	0.000152839	0.000156842	0.000151746	0.000147009	0.000187538	0.000112189	0.000140273	9.79493e-05	0.000107092	9.57697e-05	3	3	3	27.1	27.1	27.1	17.015	0	9.6547	222850000	72	tr|A0A1D5WM49|A0A1D5WM49_WHEAT Uncharacterized protein OS=Triticum aestivum PE=4 SV=1;tr|A0A1D5V9T4|A0A1D5V9T4_WHEAT Uncharacterized protein OS=Triticum aestivum PE=4 SV=1;tr|A0A080YTR3|A0A080YTR3_WHEAT Uncharacterized protein OS=Triticum aestivum GN=TRAES
full	W5A846	K07400	GO:0051536;GO:0016226;GO:0005506	NFU domain protein 4;Iron-sulfur cluster assembly protein;Fe/S biogenesis protein NfuA;nifU, putative, expressed;NFU domain protein 5	40.1473	68.1443	15.0977	0.00952262	2.07802e-05	1.80844e-05	2.35962e-05	3.19982e-05	1.95014e-05	2.13759e-05	2.99927e-05	2.34083e-05	2.80318e-05	2.456e-05	2.72105e-05	5.16755e-05	5.06721e-05	3.79026e-05	2.41573e-05	2.69579e-05	3.01125e-05	2.98901e-05	3.38705e-05	2.57674e-05	5	5	5	25.4	25.4	25.4	29.326	0	87.833	64148000	69	tr|W5A846|W5A846_WHEAT Uncharacterized protein OS=Triticum aestivum PE=4 SV=1;tr|W4ZYR9|W4ZYR9_WHEAT Uncharacterized protein OS=Triticum aestivum PE=4 SV=1;tr|A0A1D5T1C6|A0A1D5T1C6_WHEAT Uncharacterized protein OS=Triticum aestivum PE=4 SV=1
full	A0A1D5UCP0	K05953	GO:0030418;GO:0030410	nicotianamine synthase 3;nicotianamine synthase, putative, expressed	-9.33691	15.1425	-25.2797	0.737906	2.49433e-05	2.37234e-05	3.0531e-05	3.05456e-05	3.06244e-05	1.97085e-05	2.8266e-05	2.6788e-05	3.66109e-05	0.000104155	1.5283e-05	6.0565e-05	3.49841e-05	3.09949e-05	1.9796e-05	1.34459e-05	3.5876e-05	2.74323e-05	6.36964e-05	2.05929e-05	6	6	6	25.6	25.6	25.6	33.758	0	78.87	68388000	44	tr|A0A1D5UCP0|A0A1D5UCP0_WHEAT Uncharacterized protein OS=Triticum aestivum PE=4 SV=1;tr|A0A172Q4F7|A0A172Q4F7_WHEAT Nicotianamine synthase OS=Triticum aestivum GN=NAS9-D PE=4 SV=1;tr|A0A172Q4F0|A0A172Q4F0_WHEAT Nicotianamine synthase OS=Triticum aestivum
full	A0A1D6B496	K00464	NA	nine-cis-epoxycarotenoid dioxygenase 4;Carotenoid cleavage dioxygenase;9-cis-epoxycarotenoid dioxygenase 1, chloroplast precursor, putative, expressed;carotenoid cleavage dioxygenase 1	-6.36815	-20.0402	14.6581	0.543337	0.000244542	0.00013015	0.000268773	0.000158058	0.000175063	0.000162381	0.000103967	0.000102444	0.000147801	0.000118421	0.000139969	0.000149022	0.000179026	0.000128363	0.000184497	0.00015547	0.000167725	0.00011911	0.000169147	0.000116644	15	15	15	34.7	34.7	34.7	65.083	0	323.31	326390000	151	tr|A0A1D6B496|A0A1D6B496_WHEAT Uncharacterized protein OS=Triticum aestivum PE=4 SV=1;tr|A0A1D6S7V5|A0A1D6S7V5_WHEAT Uncharacterized protein OS=Triticum aestivum PE=4 SV=1
full	W5D5R6	NA	NA	nodulin-related protein 1;expressed protein	24.4148	41.052	20.9539	0.0843522	0.000385832	0.000542281	0.000546686	0.000505217	0.000402665	0.0011926	0.00235025	0.00285048	0.00245645	0.00260421	0.00058524	0.000693073	0.000693107	0.000801821	0.000587577	0.00213262	0.00255142	0.00349035	0.00277447	0.00290518	23	23	8	100	100	51.9	16.199	0	323.31	4063200000	422	tr|W5D5R6|W5D5R6_WHEAT Cold induced protein OS=Triticum aestivum GN=TRAES_3BF087500010CFD_c1 PE=2 SV=1
full	A0A1D5VIQ7	K09015	GO:0016226	non-intrinsic ABC protein 6;sufB/sufD domain containing protein, putative, expressed	8.08909	12.5874	3.25781	0.384486	5.58934e-05	4.06204e-05	7.34523e-05	5.82246e-05	7.85979e-05	5.27237e-05	4.61197e-05	5.04397e-05	6.09269e-05	7.54362e-05	6.08278e-05	7.46188e-05	8.33231e-05	6.03456e-05	6.629e-05	5.01889e-05	5.7814e-05	7.76098e-05	5.39017e-05	5.54377e-05	13	13	1	41.1	41.1	4	51.113	0	113.49	140540000	86	tr|A0A1D5VIQ7|A0A1D5VIQ7_WHEAT Uncharacterized protein OS=Triticum aestivum PE=4 SV=1;tr|A0A1D5WW15|A0A1D5WW15_WHEAT Uncharacterized protein OS=Triticum aestivum PE=4 SV=1
full	A0A1D6CF77	NA	GO:0006810;GO:0005622;GO:0003676	Nuclear transport factor 2 (NTF2) family protein with RNA binding (RRM-RBD-RNP motifs) domain;nuclear transport factor 2, putative, expressed;nuclear transport factor 2 (NTF2) family protein;nuclear transport factor 2 (NTF2) family protein / RNA recognition motif (RRM)-containing protein	6.29525	22.4659	-5.40633	0.571137	3.6077e-05	3.14136e-05	4.37625e-05	5.24635e-05	4.10472e-05	8.96771e-05	4.25146e-05	4.76432e-05	5.0077e-05	5.3055e-05	4.08135e-05	6.22409e-05	6.20709e-05	3.87325e-05	4.6908e-05	5.24675e-05	5.65553e-05	4.9184e-05	5.81965e-05	5.12656e-05	6	6	0	22.9	22.9	0	45.062	0	78.405	143860000	27	tr|A0A1D6CF77|A0A1D6CF77_WHEAT Uncharacterized protein OS=Triticum aestivum PE=4 SV=1;tr|G4XMW3|G4XMW3_WHEAT RNA-binding Ras-GAP SH3 binding protein OS=Triticum aestivum GN=G3BP PE=2 SV=1;tr|A0A1D6CF80|A0A1D6CF80_WHEAT Uncharacterized protein OS=Triticum a
full	A0A1D5TEI6	NA	GO:0006810;GO:0005622;GO:0003676	Nuclear transport factor 2 (NTF2) family protein with RNA binding (RRM-RBD-RNP motifs) domain;RNA-binding protein-like, putative, expressed;nuclear transport factor 2, putative, expressed	10.2614	11.9318	8.57092	0.371906	2.05605e-05	2.7182e-05	2.84802e-05	4.29841e-05	2.43531e-05	3.16723e-05	2.49389e-05	2.625e-05	3.16026e-05	2.73897e-05	2.55095e-05	3.9111e-05	3.80416e-05	3.39833e-05	2.40438e-05	2.22166e-05	2.36356e-05	3.58133e-05	4.24476e-05	2.98986e-05	5	5	5	14.6	14.6	14.6	44.795	0	27.284	61688000	40	tr|A0A1D5TEI6|A0A1D5TEI6_WHEAT Uncharacterized protein OS=Triticum aestivum PE=4 SV=1;tr|A0A1D5UIV6|A0A1D5UIV6_WHEAT Uncharacterized protein OS=Triticum aestivum PE=4 SV=1;tr|A0A1D5TEI4|A0A1D5TEI4_WHEAT Uncharacterized protein OS=Triticum aestivum PE=4 SV=
full	A0A1D6BTU1	NA	GO:0006810;GO:0005622	nuclear transport factor 2B;nuclear transport factor, putative, expressed;nuclear transport factor 2A	-0.0480607	1.79635	-1.52023	0.995844	9.97981e-05	0.000141124	0.000100883	0.00013563	0.000113511	0.00016828	0.000150102	0.000129534	0.000114749	0.000177706	0.000123192	0.000146582	0.000100316	0.000141588	8.98829e-05	0.000191367	0.000146987	0.000102446	0.000166829	0.000121486	6	6	2	63.1	63.1	29.5	13.206	0	171.34	295760000	121	tr|A0A1D6BTU1|A0A1D6BTU1_WHEAT Uncharacterized protein OS=Triticum aestivum PE=4 SV=1;tr|A0A1D6CKG2|A0A1D6CKG2_WHEAT Uncharacterized protein OS=Triticum aestivum PE=4 SV=1
full	A0A1D5ZB14	K07571	GO:0003676	Nucleic acid-binding proteins superfamily;Putative organellar polyribonucleotide phosphorylase/nucleotidyltransferase;S1 RNA binding domain protein;S1 RNA binding domain containing protein, expressed	-32.0332	-31.2158	-37.1793	0.00673385	0.000114438	0.000109149	0.000173863	0.000139544	0.000126368	1.89946e-05	1.98893e-05	2.33983e-05	1.84963e-05	2.45955e-05	7.45218e-05	7.73535e-05	0.000131572	7.82066e-05	9.46346e-05	1.20646e-05	1.6909e-05	1.54758e-05	9.5044e-06	1.22429e-05	9	9	2	27.6	27.6	7.6	40.045	0	43.641	68427000	70	tr|A0A1D5ZB14|A0A1D5ZB14_WHEAT Uncharacterized protein OS=Triticum aestivum PE=4 SV=1;tr|A0A1D5ZB13|A0A1D5ZB13_WHEAT Uncharacterized protein OS=Triticum aestivum PE=4 SV=1
full	P58272	K02518	GO:0006413;GO:0003743;GO:0003723	Nucleic acid-binding, OB-fold-like protein	3.98231	0.00684264	11.2688	0.627095	5.36437e-05	5.13122e-05	5.75498e-05	6.25024e-05	5.77773e-05	4.47888e-05	3.13307e-05	2.31254e-05	2.67296e-05	2.83118e-05	5.36301e-05	6.4545e-05	6.40436e-05	5.41479e-05	4.64382e-05	5.06452e-05	2.9978e-05	2.91389e-05	3.66509e-05	2.52596e-05	4	4	4	42.5	42.5	42.5	13.117	0	155.3	98345000	53	sp|P58272|IF1C_WHEAT Translation initiation factor IF-1, chloroplastic OS=Triticum aestivum GN=infA PE=3 SV=1
full	A0A1D6A472	NA	NA	O-acetylserine (Thiol)-lyase/cysteine synthase;O-acetylserine (thiol) lyase (OAS-TL) isoform A1	18.9655	44.9032	-23.9001	0.277787	0.000204505	0.000183375	0.000245146	0.00041511	0.000194113	0.000123702	0.000117556	0.000156072	0.000247997	0.000106348	0.000263687	0.000477206	0.000440564	0.000305755	0.000312848	0.000147042	0.000128783	4.93949e-05	0.00013064	0.000116164	29	5	5	57.9	13.9	13.9	47.175	0	303.82	509260000	101	tr|A0A1D6A472|A0A1D6A472_WHEAT Uncharacterized protein OS=Triticum aestivum PE=4 SV=1;tr|A0A1D6A473|A0A1D6A473_WHEAT Uncharacterized protein OS=Triticum aestivum PE=4 SV=1;tr|A0A1D6A475|A0A1D6A475_WHEAT Uncharacterized protein OS=Triticum aestivum PE=4 SV=
full	A0A1D5VLH6	NA	GO:0005515	Octicosapeptide/Phox/Bem1p family protein;PB1 domain containing protein, expressed	-9.47318	6.35009	-17.8136	0.399422	8.92898e-06	6.00164e-06	1.21151e-05	1.15562e-05	1.03897e-05	1.4104e-05	1.79452e-05	1.88813e-05	2.49645e-05	1.70512e-05	6.9595e-06	1.03835e-05	1.03751e-05	8.89927e-06	1.54852e-05	1.15286e-05	2.18835e-05	1.61529e-05	1.33969e-05	1.34272e-05	4	4	4	8	8	8	75.294	0	12.503	32940000	27	tr|A0A1D5VLH6|A0A1D5VLH6_WHEAT Uncharacterized protein OS=Triticum aestivum PE=4 SV=1;tr|A0A1D5WQ92|A0A1D5WQ92_WHEAT Uncharacterized protein OS=Triticum aestivum PE=4 SV=1;tr|A0A077RVJ6|A0A077RVJ6_WHEAT Uncharacterized protein OS=Triticum aestivum GN=TRAES
full	A0A1D6AZP5	NA	GO:0008171;GO:0046983	O-methyltransferase family protein	28.7971	36.6466	23.8858	0.00309246	4.96492e-05	4.10513e-05	6.74885e-05	9.66004e-05	6.84288e-05	9.22401e-05	0.000117884	0.000105378	0.000101609	9.94651e-05	8.01229e-05	9.14504e-05	9.7509e-05	8.90842e-05	8.35001e-05	0.000118421	0.000143828	0.000114448	0.000153362	0.000109906	10	10	3	43	43	16.4	39.497	0	167.56	246380000	106	tr|A0A1D6AZP5|A0A1D6AZP5_WHEAT Uncharacterized protein OS=Triticum aestivum PE=4 SV=1
full	A0A1D5ZUV0	NA	GO:0055114;GO:0016491;GO:0008270	Oxidoreductase, zinc-binding dehydrogenase family protein;dehydrogenase, putative, expressed	41.4725	52.3806	32.6348	0.00366201	3.06498e-05	2.85387e-05	3.43887e-05	4.8607e-05	3.65078e-05	4.40222e-05	5.14055e-05	3.68804e-05	5.19756e-05	3.62699e-05	3.734e-05	6.80261e-05	4.6947e-05	5.84049e-05	6.15738e-05	3.9353e-05	7.2283e-05	4.78851e-05	7.00976e-05	6.29123e-05	12	12	1	36.4	36.4	5.6	50.022	0	309.84	109400000	85	tr|A0A1D5ZUV0|A0A1D5ZUV0_WHEAT Uncharacterized protein OS=Triticum aestivum PE=4 SV=1
full	W5GBX1	K00344;K18980	GO:0055114;GO:0016491;GO:0008270;GO:0045905;GO:0045901;GO:0043022;GO:0006452;GO:0003746;GO:0003723	Oxidoreductase, zinc-binding dehydrogenase family protein;dehydrogenase, putative, expressed	-4.52679	-4.66485	-4.26133	0.55609	0.000233001	0.000201058	0.000199155	0.000254743	0.000213679	0.000149007	0.00013835	9.51113e-05	0.000105595	8.48506e-05	0.00016779	0.000199248	0.000242616	0.000189371	0.000251221	0.000136417	0.000104662	0.00010921	0.000125215	7.29961e-05	25	4	4	70	12	12	39.921	0	26.722	293130000	60	tr|W5GBX1|W5GBX1_WHEAT Uncharacterized protein OS=Triticum aestivum PE=4 SV=1;tr|A0A1D6AFN8|A0A1D6AFN8_WHEAT Uncharacterized protein OS=Triticum aestivum PE=4 SV=1
full	A0A1D6SEJ0	NA	GO:0055114;GO:0020037;GO:0016705;GO:0005506	oxidoreductase/ transition metal ion binding protein, putative, expressed	30.1007	19.4627	38.0464	0.0875567	1.9746e-05	1.22533e-05	1.4439e-05	2.1937e-05	1.55498e-05	2.54124e-05	2.04245e-05	2.42058e-05	2.22947e-05	2.00245e-05	1.42878e-05	3.63978e-05	2.66969e-05	1.00075e-05	1.28691e-05	4.18456e-05	3.57518e-05	2.60705e-05	3.02669e-05	2.11767e-05	11	11	3	15.2	15.2	6.3	102.88	0	28.813	63853000	40	tr|A0A1D6SEJ0|A0A1D6SEJ0_WHEAT Uncharacterized protein OS=Triticum aestivum PE=4 SV=1;tr|A0A1D6SEI9|A0A1D6SEI9_WHEAT Uncharacterized protein OS=Triticum aestivum PE=4 SV=1;tr|A0A1D6SEI8|A0A1D6SEI8_WHEAT Uncharacterized protein OS=Triticum aestivum PE=4 SV=
full	W5G6X5	NA	NA	Pentapeptide repeat-containing protein;Thylakoid lumenal protein;thylakoid lumenal protein, putative, expressed	7.14498	15.793	-1.29845	0.37628	0.00041047	0.000252045	0.000384987	0.000488632	0.000404812	0.000421585	0.000417305	0.000401381	0.000329736	0.000417963	0.000312166	0.000524435	0.000402813	0.000499919	0.000508146	0.000447662	0.000357484	0.000352265	0.000370835	0.000433911	15	15	0	61	61	0	28.009	0	323.31	876170000	297	tr|W5G6X5|W5G6X5_WHEAT Uncharacterized protein OS=Triticum aestivum PE=4 SV=1
full	W5E901	K02835	GO:0003747;GO:0006415;GO:0016149;GO:0005737	peptide chain release factor 1;Peptide chain release factor 1;Peptide chain release factor;peptide chain release factor protein, putative, expressed	-27.5813	-38.4129	-16.5563	9.70307e-05	0.000140036	0.000111328	0.000135274	0.000118209	0.000114869	0.000112572	0.000147787	0.000109377	0.000111513	0.000127598	6.17946e-05	6.97416e-05	9.88041e-05	6.64865e-05	8.48387e-05	8.19098e-05	0.000105824	0.000110282	9.2455e-05	0.000117574	9	9	9	26.7	26.7	26.7	46.038	0	128.43	202370000	102	tr|W5E901|W5E901_WHEAT Uncharacterized protein OS=Triticum aestivum PE=4 SV=1;tr|A0A1D5Y5K8|A0A1D5Y5K8_WHEAT Uncharacterized protein OS=Triticum aestivum PE=4 SV=1;tr|A0A1D5Y5K7|A0A1D5Y5K7_WHEAT Uncharacterized protein OS=Triticum aestivum PE=4 SV=1;tr|A0A
full	A0A1D5S9W5	K07304	GO:0055114;GO:0008113;GO:0030091;GO:0016671;GO:0006979	peptide met sulfoxide reductase 4;peptide methionine sulfoxide reductase, putative, expressed;peptide-methionine (S)-S-oxide reductase	-8.93081	12.1718	-15.483	0.335163	0.000297218	0.000246569	0.000258663	0.000410896	0.000246495	0.000705157	0.000891748	0.00109833	0.000957469	0.00104903	0.000335203	0.00034518	0.00037561	0.00028683	0.000294707	0.000606314	0.00102462	0.000685905	0.000936386	0.00072053	18	18	3	50.6	50.6	12.9	28.405	0	306.66	1426200000	252	tr|A0A1D5S9W5|A0A1D5S9W5_WHEAT Uncharacterized protein OS=Triticum aestivum PE=4 SV=1
full	A0A1D6D8Z4	K07304	GO:0008113;GO:0055114;GO:0030091;GO:0016671;GO:0006979;GO:0008152;GO:0003824	peptide-methionine (S)-S-oxide reductase;peptide methionine sulfoxide reductase, putative, expressed;peptide met sulfoxide reductase 4;peptidemethionine sulfoxide reductase 1	-19.4769	-22.5402	-15.3267	0.0196668	5.71808e-05	2.98338e-05	5.89799e-05	5.16713e-05	4.60718e-05	3.09788e-05	3.50857e-05	3.6352e-05	4.06103e-05	3.68752e-05	3.44275e-05	4.31699e-05	3.99375e-05	2.99702e-05	4.12935e-05	2.71691e-05	2.84718e-05	3.23484e-05	3.81242e-05	2.62156e-05	9	9	9	57.5	57.5	57.5	20.107	0	40.152	73841000	69	tr|A0A1D6D8Z4|A0A1D6D8Z4_WHEAT Uncharacterized protein OS=Triticum aestivum PE=4 SV=1;tr|W5ARN8|W5ARN8_WHEAT Uncharacterized protein OS=Triticum aestivum PE=3 SV=1;tr|A0A1D5TT46|A0A1D5TT46_WHEAT Uncharacterized protein OS=Triticum aestivum PE=4 SV=1
full	A0A1D5WRI3	NA	NA	Peptidyl-prolyl cis-trans isomerase	-8.85391	-6.83682	-10.2101	0.233229	0.000381364	0.000467036	0.000482271	0.000419829	0.000438467	0.000801564	0.000578004	0.000561817	0.000628939	0.00068525	0.000377369	0.000471858	0.000429182	0.000469499	0.000291404	0.000705514	0.00066645	0.000494708	0.000624591	0.000431912	15	15	2	69.2	69.2	7.9	25.698	0	319.54	1425200000	241	tr|A0A1D5WRI3|A0A1D5WRI3_WHEAT Uncharacterized protein OS=Triticum aestivum PE=4 SV=1;tr|A0A1D5W1W7|A0A1D5W1W7_WHEAT Uncharacterized protein OS=Triticum aestivum PE=4 SV=1
full	A0A1D6CBQ8	K01802	GO:0003755;GO:0006457;GO:0000413;GO:0008270;GO:0005515	Peptidyl-prolyl cis-trans isomerase CYP38, chloroplastic	-22.8673	22.1884	-24.0502	0.53892	1.67072e-05	1.82821e-05	1.15055e-05	2.71048e-05	1.18111e-05	0.000144981	0.000741515	0.00029603	0.00104056	0.00103017	2.21766e-05	2.12555e-05	2.51111e-05	2.57707e-05	1.00483e-05	0.00017447	0.000431449	0.00032498	0.000446183	0.00109376	11	3	3	92.1	32.9	32.9	16.648	0	65.481	839310000	83	tr|A0A1D6CBQ8|A0A1D6CBQ8_WHEAT Uncharacterized protein OS=Triticum aestivum PE=4 SV=1
full	W5I8T5	K01802	GO:0003755;GO:0006457;GO:0000413;GO:0008270;GO:0005515	Peptidyl-prolyl cis-trans isomerase CYP38, chloroplastic	1.91923	9.04422	0.285678	0.76779	0.00102233	0.00093638	0.000972053	0.00132033	0.00107323	0.00393584	0.00435393	0.00444614	0.00550257	0.0049845	0.000973799	0.00134376	0.0013531	0.00129483	0.000840379	0.00462422	0.00510001	0.00409328	0.00514735	0.00432445	31	31	23	68.1	68.1	53.2	46.285	0	323.31	7453500000	705	tr|W5I8T5|W5I8T5_WHEAT Uncharacterized protein OS=Triticum aestivum PE=4 SV=1;tr|A0A1D6CYZ3|A0A1D6CYZ3_WHEAT Uncharacterized protein OS=Triticum aestivum PE=4 SV=1;tr|A0A1D6CYY7|A0A1D6CYY7_WHEAT Uncharacterized protein OS=Triticum aestivum PE=4 SV=1;tr|A0A
full	Q6XPZ4	K01802;K03770;K03768	GO:0006457;GO:0003755;GO:0000413	Peptidyl-prolyl cis-trans isomerase, cyclophilin-type;peptidylprolyl isomerase;peptidyl-prolyl cis-trans isomerase D;peptidyl-prolyl cis-trans isomerase, putative, expressed	-1.92587	1.05508	-4.98816	0.7906	0.00269487	0.00247421	0.00258447	0.00311959	0.00290211	0.00312451	0.002572	0.0020335	0.00290725	0.00277212	0.0024375	0.00336065	0.00317831	0.00280446	0.00213967	0.00338264	0.00209204	0.00229876	0.00265013	0.00231691	17	17	5	61.2	61.2	11.4	25.891	0	290.73	5726300000	421	tr|Q6XPZ4|Q6XPZ4_WHEAT Peptidyl-prolyl cis-trans isomerase OS=Triticum aestivum GN=CYP20-2 PE=2 SV=1
full	A0A1D6CRA1	K01802	GO:0006457	Peptidyl-prolyl cis-trans isomerase, FKBP-type;FK506-binding protein 13;peptidyl-prolyl cis-trans isomerase, FKBP-type, putative, expressed	-1.69195	7.58216	-6.02148	0.820248	7.42637e-05	6.94489e-05	0.000114568	7.68259e-05	9.48651e-05	0.000165471	0.000179962	0.000181839	0.000195017	0.000198737	6.0216e-05	7.41953e-05	9.14374e-05	0.000146359	9.03646e-05	0.000149959	0.00018287	0.000178767	0.000196525	0.000157446	6	6	6	40.4	40.4	40.4	20.9	0	158.25	323620000	161	tr|A0A1D6CRA1|A0A1D6CRA1_WHEAT Uncharacterized protein OS=Triticum aestivum PE=4 SV=1;tr|A0A1D6BHP3|A0A1D6BHP3_WHEAT Uncharacterized protein OS=Triticum aestivum PE=4 SV=1;tr|A0A1D6C3L1|A0A1D6C3L1_WHEAT Uncharacterized protein OS=Triticum aestivum PE=4 SV=
full	C0J025	K01802;K03768	GO:0003755;GO:0006457;GO:0000413;GO:0016018	peptidylprolyl isomerase;cyclophilin 5;Peptidyl-prolyl cis-trans isomerase, cyclophilin-type;peptidyl-prolyl cis-trans isomerase B (cyclophilin B);rotamase CYP 7;SPBP8B7.25;peptidyl-prolyl cis-trans isomerase, putative, expressed;Cyclophilin-like peptidyl-prolyl cis-trans isomerase family protein	30.9628	40.6414	18.5253	0.021686	7.48214e-05	7.24828e-05	7.75172e-05	0.000128645	6.83758e-05	8.70438e-05	5.78379e-05	4.64142e-05	6.02679e-05	7.67037e-05	0.000110367	0.000125856	0.000109529	0.000143532	0.000104002	0.000109436	6.78519e-05	9.42539e-05	5.75957e-05	5.99431e-05	14	13	13	64.3	61	61	22.854	0	52.331	137040000	102	tr|C0J025|C0J025_WHEAT Peptidyl-prolyl cis-trans isomerase OS=Triticum aestivum PE=3 SV=1;tr|W5H9B7|W5H9B7_WHEAT Peptidyl-prolyl cis-trans isomerase OS=Triticum aestivum PE=3 SV=1;tr|W5I497|W5I497_WHEAT Peptidyl-prolyl cis-trans isomerase OS=Triticum aesti
full	Q93W25	K01802;K03767;K03768	GO:0003755;GO:0006457;GO:0000413;GO:0016018	peptidylprolyl isomerase;Cyclophilin-like peptidyl-prolyl cis-trans isomerase family protein;peptidyl-prolyl cis-trans isomerase A (cyclophilin A);peptidyl-prolyl cis-trans isomerase B (cyclophilin B);rotamase CYP 3;SPBC28F2.03;peptidyl-prolyl cis-trans isomerase, putative, expressed;rotamase CYP 1	57.4099	88.5608	28.4912	3.92366e-05	0.00145532	0.00120325	0.00207819	0.00218022	0.00211937	0.00244688	0.00191002	0.00208794	0.00172678	0.00156224	0.00319984	0.00345636	0.00275864	0.00399569	0.00362847	0.0031702	0.00210397	0.00263645	0.00254317	0.00205336	12	11	1	79.5	75.4	8.2	18.391	0	218.59	5101300000	327	tr|Q93W25|Q93W25_WHEAT Peptidyl-prolyl cis-trans isomerase OS=Triticum aestivum GN=CyP3 PE=1 SV=1;tr|A0A1D6AF78|A0A1D6AF78_WHEAT Uncharacterized protein OS=Triticum aestivum PE=4 SV=1;tr|A0A1D6AXX8|A0A1D6AXX8_WHEAT Uncharacterized protein OS=Triticum aesti
full	A0A1D5YRJ6	K01802	GO:0003755;GO:0006457;GO:0016746;GO:0008152	peptidylprolyl isomerase;FKBP-like peptidyl-prolyl cis-trans isomerase family protein;Peptidyl-prolyl cis-trans isomerase, FKBP-type;peptidyl-prolyl cis-trans isomerase, FKBP-type, putative, expressed	-5.27352	-12.6366	3.70242	0.629226	0.000255997	0.000173079	0.000377837	0.000336224	0.000246086	0.000261053	0.000256181	0.000223638	0.000216772	0.000181949	0.000172516	0.000342237	0.000278762	0.000213098	0.000207058	0.000313612	0.000259728	0.000209266	0.000214777	0.000184401	12	12	12	53.4	53.4	53.4	23.292	0	200.84	501800000	141	tr|A0A1D5YRJ6|A0A1D5YRJ6_WHEAT Uncharacterized protein OS=Triticum aestivum PE=4 SV=1;tr|A0A096USR6|A0A096USR6_WHEAT Uncharacterized protein OS=Triticum aestivum PE=4 SV=1;tr|A0A1D5ZV70|A0A1D5ZV70_WHEAT Uncharacterized protein OS=Triticum aestivum PE=4 SV=
full	A0A0C4BJP9	K01802;K03768;K03767;K03767,K01802	GO:0003755;GO:0006457;GO:0000413;GO:0016018	peptidylprolyl isomerase;Peptidyl-prolyl cis-trans isomerase, cyclophilin-type;peptidyl-prolyl cis-trans isomerase B (cyclophilin B);peptidyl-prolyl cis-trans isomerase A (cyclophilin A);rotamase CYP 1;rotamase cyclophilin 2;peptidyl-prolyl cis-trans isomerase, putative, expressed;Cyclophilin-like peptidyl-prolyl cis-trans isomerase family protein	-9.1947	-2.80799	-15.1325	0.354773	6.04985e-05	5.09711e-05	5.17423e-05	8.60862e-05	7.38215e-05	9.86711e-05	7.20459e-05	5.19927e-05	5.90087e-05	6.58316e-05	4.85452e-05	6.2284e-05	7.58997e-05	6.15416e-05	6.57759e-05	7.95557e-05	6.04691e-05	4.19184e-05	6.05853e-05	5.24286e-05	9	9	3	67	67	20.1	18.777	0	35.473	186690000	89	tr|A0A0C4BJP9|A0A0C4BJP9_WHEAT Peptidyl-prolyl cis-trans isomerase OS=Triticum aestivum PE=3 SV=1
full	A0A1D6CY41	K01802;K09571	GO:0003755;GO:0006457	peptidylprolyl isomerase;rotamase FKBP 1;FKBP-type peptidyl-prolyl cis-trans isomerase family protein;peptidyl-prolyl isomerase, putative, expressed	15.9296	12.1968	18.6502	0.130689	5.73738e-05	5.5454e-05	8.46708e-05	0.000128673	6.65801e-05	0.00011577	9.80314e-05	0.000113899	0.000126372	8.48094e-05	7.13766e-05	0.000103114	0.000101114	8.44485e-05	8.06012e-05	0.000109945	0.000149518	0.00012862	0.000143721	0.00010758	16	16	1	27.2	27.2	2	56.116	0	91.275	214550000	113	tr|A0A1D6CY41|A0A1D6CY41_WHEAT Uncharacterized protein OS=Triticum aestivum PE=4 SV=1;tr|A0A1D6CY42|A0A1D6CY42_WHEAT Uncharacterized protein OS=Triticum aestivum PE=4 SV=1;tr|A0A1D6CY39|A0A1D6CY39_WHEAT Uncharacterized protein OS=Triticum aestivum PE=4 SV=
full	A0A1D6CS65	NA	NA	Peroxidase	-28.346	-63.2667	-14.0658	0.0109726	0.00013541	5.25047e-05	0.000159806	6.07562e-05	0.000100687	0.000314118	0.000274432	0.000239895	0.000242827	0.00017384	2.99633e-05	3.44857e-05	5.32523e-05	2.01034e-05	4.92277e-05	0.000253887	0.000222607	0.000185716	0.00022862	0.000179146	14	14	10	67.6	67.6	49	33.009	0	155.43	468230000	165	tr|A0A1D6CS65|A0A1D6CS65_WHEAT Uncharacterized protein OS=Triticum aestivum PE=4 SV=1
full	A0A1D5WWT1	NA	GO:0016491	peroxiredoxin IIF;peroxiredoxin, putative, expressed	4.06536	15.4152	-6.88879	0.702632	0.000130826	0.000124903	0.000107694	0.000172766	0.000149333	0.000122359	0.000154348	0.00013642	0.000178318	0.000118839	0.000146728	0.000183557	0.000182591	0.000169878	0.000108441	9.67206e-05	0.000210576	0.000116077	0.000127904	0.000110076	12	12	12	63.7	63.7	63.7	20.51	0	78.313	298390000	120	tr|A0A1D5WWT1|A0A1D5WWT1_WHEAT Uncharacterized protein OS=Triticum aestivum PE=4 SV=1;tr|A0A1D5VII8|A0A1D5VII8_WHEAT Uncharacterized protein OS=Triticum aestivum PE=4 SV=1;tr|A0A1D5WWT0|A0A1D5WWT0_WHEAT Uncharacterized protein OS=Triticum aestivum PE=4 SV=
full	Q5S1S6	K03564	GO:0016491	peroxiredoxin, putative, expressed	31.5215	15.334	44.5563	0.00322809	0.00276942	0.00267871	0.00329916	0.00328905	0.00228837	0.00480218	0.00257218	0.00386435	0.00345134	0.00309933	0.00368894	0.00391971	0.0033141	0.00378647	0.00181205	0.00518884	0.00518829	0.00547913	0.00512375	0.00473567	22	22	22	64.5	64.5	64.5	23.364	0	323.31	8251600000	526	sp|Q5S1S6|PRXQ_WHEAT Peroxiredoxin Q, chloroplastic OS=Triticum aestivum GN=PRX1 PE=1 SV=1;tr|A0A1D6CYQ0|A0A1D6CYQ0_WHEAT Uncharacterized protein OS=Triticum aestivum PE=4 SV=1
full	A0A1D6CG17	NA	NA	pfkB-like carbohydrate kinase family protein;kinase, pfkB family, putative, expressed	-6.18457	20.9066	-22.2633	0.550902	3.3259e-05	2.95081e-05	3.89043e-05	4.01828e-05	2.73152e-05	4.12778e-05	4.43172e-05	6.04465e-05	8.37618e-05	5.5232e-05	4.77634e-05	4.81369e-05	2.67603e-05	3.96698e-05	4.22066e-05	4.08542e-05	5.23726e-05	3.87307e-05	4.14499e-05	4.81698e-05	8	8	8	31.5	31.5	31.5	45.248	0	116.59	80327000	42	tr|A0A1D6CG17|A0A1D6CG17_WHEAT Uncharacterized protein OS=Triticum aestivum PE=4 SV=1;tr|A0A1D6D4B0|A0A1D6D4B0_WHEAT Uncharacterized protein OS=Triticum aestivum PE=4 SV=1;tr|W5I5Q4|W5I5Q4_WHEAT Uncharacterized protein OS=Triticum aestivum PE=3 SV=1;tr|A0A
full	W5FVP1	NA	NA	PGR5-like B;Thylakoid transmembrane protein involved in cyclic electron flow;PGR5-LIKE A;expressed protein	34.5508	38.9641	28.5308	0.0283183	9.42254e-05	5.05633e-05	9.71181e-05	0.000119699	8.1548e-05	8.20202e-05	5.94936e-05	6.0251e-05	5.26835e-05	7.04295e-05	0.000141727	0.000156939	8.95048e-05	0.000109485	0.000118168	0.000133745	8.96451e-05	5.66011e-05	7.39883e-05	6.35887e-05	6	6	1	26.5	26.5	9.3	35.795	0	48.603	161300000	73	tr|W5FVP1|W5FVP1_WHEAT Uncharacterized protein OS=Triticum aestivum PE=4 SV=1;tr|W5F8W8|W5F8W8_WHEAT Uncharacterized protein OS=Triticum aestivum PE=4 SV=1;tr|A0A1D5Z114|A0A1D5Z114_WHEAT Uncharacterized protein OS=Triticum aestivum PE=4 SV=1
full	A0A1D6A6G9	K03969	NA	phage shock protein A;plastid transcriptionally active 4;membrane-associated 30 kDa protein, chloroplast precursor, putative, expressed	0.986238	3.24751	-0.341637	0.843825	0.000335313	0.000352528	0.000363356	0.000323599	0.000359139	0.00059301	0.000604714	0.000522292	0.000532184	0.000700556	0.000295575	0.000373561	0.000457354	0.000367602	0.000296152	0.000607824	0.000579312	0.000543002	0.000601669	0.000610861	19	19	12	49.1	49.1	27.1	37.152	0	323.31	1067900000	259	tr|A0A1D6A6G9|A0A1D6A6G9_WHEAT Uncharacterized protein OS=Triticum aestivum PE=4 SV=1;tr|W5B323|W5B323_WHEAT Uncharacterized protein OS=Triticum aestivum PE=4 SV=1;tr|A0A1D5V122|A0A1D5V122_WHEAT Uncharacterized protein OS=Triticum aestivum PE=4 SV=1;tr|A0A
full	A0A1D5WIN7	K03969	NA	phage shock protein A;plastid transcriptionally active 4;Vesicle inducing protein in plastids 1;membrane-associated 30 kDa protein, chloroplast precursor, putative, expressed	3.64583	-6.87743	8.04913	0.693472	1.16688e-05	1.2093e-05	2.93689e-05	2.71911e-05	2.33268e-05	4.8136e-05	5.71881e-05	5.49965e-05	4.9343e-05	3.80413e-05	1.39796e-05	2.45117e-05	2.54342e-05	1.34554e-05	1.91394e-05	5.01007e-05	5.52553e-05	4.50139e-05	6.34282e-05	5.38448e-05	12	7	5	43.3	27.1	23.6	34.836	0	131.56	91562000	48	tr|A0A1D5WIN7|A0A1D5WIN7_WHEAT Uncharacterized protein OS=Triticum aestivum PE=4 SV=1;tr|W5D4H4|W5D4H4_WHEAT Uncharacterized protein OS=Triticum aestivum GN=TRAES_3BF021700030CFD_c1 PE=4 SV=1
full	P12782	NA	GO:0006096;GO:0004618;GO:0055114;GO:0016620	Phosphoglycerate kinase family protein;phosphoglycerate kinase	-4.47248	-6.53082	-2.97943	0.134805	0.0127955	0.0127996	0.0107574	0.0124523	0.0116051	0.0165711	0.0174876	0.0155438	0.0157391	0.0179404	0.0118961	0.0113669	0.0119589	0.0099867	0.011256	0.0151363	0.0157466	0.0163184	0.016036	0.0175634	52	52	5	80.8	80.8	8.1	49.839	0	323.31	28466000000	2247	sp|P12782|PGKH_WHEAT Phosphoglycerate kinase, chloroplastic OS=Triticum aestivum PE=2 SV=1;tr|A0A1D5SYA1|A0A1D5SYA1_WHEAT Uncharacterized protein OS=Triticum aestivum PE=4 SV=1;tr|A0A1D5SYA0|A0A1D5SYA0_WHEAT Uncharacterized protein OS=Triticum aestivum PE=
full	A0A1D6RDZ8	NA	GO:0006096;GO:0004618;GO:0055114;GO:0016620	Phosphoglycerate kinase family protein;phosphoglycerate kinase	-22.5825	-5.63137	-29.1544	0.141592	0.00018177	0.000203548	0.000141193	0.000238555	0.00022495	0.000283406	0.000363978	0.000522584	0.000791622	0.000592025	0.000163582	0.000181612	0.000204034	0.00014344	0.000241597	0.000218018	0.000349277	0.000398812	0.000336527	0.000506491	51	4	4	68.3	6.9	6.9	59.087	0	123.74	471560000	82	tr|A0A1D6RDZ8|A0A1D6RDZ8_WHEAT Uncharacterized protein OS=Triticum aestivum PE=4 SV=1
full	A0A1D5YZ83	NA	NA	photosystem I reaction center subunit II, chloroplastic (PsaD) (PsaD can form complexes with ferredoxin and ferredoxin-oxidoreductase in photosystem I (PS I) reaction center. PSAD may encode the ferredoxin-docking protein.)	8.63397	7.17015	11.1185	0.136819	0.0109402	0.0114801	0.0130957	0.0155685	0.014486	0.00696497	0.00852261	0.00779497	0.00831811	0.00703186	0.0139638	0.0155253	0.0131408	0.0154024	0.0122397	0.00858123	0.00927209	0.00872983	0.00838295	0.00796176	18	18	5	53.2	53.2	15.1	21.879	0	323.31	20096000000	791	tr|A0A1D5YZ83|A0A1D5YZ83_WHEAT Uncharacterized protein OS=Triticum aestivum PE=4 SV=1
full	A0A1D5YXE7	NA	GO:0010207	photosystem II 11 kDa protein-related;expressed protein	-17.8632	-35.4071	-0.496537	0.00974779	9.3242e-05	7.41985e-05	8.32106e-05	6.77983e-05	6.82476e-05	8.04139e-05	8.18865e-05	7.92312e-05	6.98945e-05	7.92197e-05	5.19978e-05	5.64773e-05	5.70307e-05	3.87862e-05	4.54867e-05	9.1855e-05	9.7583e-05	6.43084e-05	6.9368e-05	6.55915e-05	10	10	10	46.4	46.4	46.4	21.89	0	103.28	204660000	78	tr|A0A1D5YXE7|A0A1D5YXE7_WHEAT Uncharacterized protein OS=Triticum aestivum PE=4 SV=1;tr|A0A1D5YM41|A0A1D5YM41_WHEAT Uncharacterized protein OS=Triticum aestivum PE=4 SV=1;tr|A0A1D5YM42|A0A1D5YM42_WHEAT Uncharacterized protein OS=Triticum aestivum PE=4 SV=
full	S4Z090	NA	NA	photosystem II CP43 reaction center protein	-5.40443	-15.3777	31.0626	0.682277	0.0007705	0.000694617	0.00122445	0.00124472	0.00120259	0.000307418	0.000372975	0.000234167	0.000280968	0.000209343	0.000543195	0.00099457	0.000927091	0.00079349	0.0010886	0.000629037	0.000288349	0.000329717	0.000302726	0.000291431	13	13	10	29.2	29.2	25.6	52.134	0	218.97	999280000	198	tr|S4Z090|S4Z090_WHEAT Photosystem II CP43 reaction center protein OS=Triticum aestivum GN=psbC PE=3 SV=1;sp|Q9XPS4|PSBC_WHEAT Photosystem II CP43 reaction center protein OS=Triticum aestivum GN=psbC PE=3 SV=2;tr|A0A1D6RG70|A0A1D6RG70_WHEAT Uncharacterized
full	W5C4P1	NA	NA	photosystem II Oxygen-evolving enhancer protein 3 (PsbQ), chloroplastic	-0.667417	1.67033	-2.27097	0.907902	0.0153955	0.0154632	0.0138943	0.0134295	0.0124748	0.0192523	0.0179718	0.0257354	0.020388	0.0196604	0.0138736	0.0147375	0.014463	0.0163649	0.0123984	0.017722	0.0209597	0.0224427	0.0224897	0.0170545	27	27	27	62.6	62.6	62.6	22.904	0	323.31	42717000000	891	tr|W5C4P1|W5C4P1_WHEAT Uncharacterized protein OS=Triticum aestivum PE=4 SV=1;tr|W5BQ58|W5BQ58_WHEAT Uncharacterized protein OS=Triticum aestivum PE=4 SV=1;tr|A0A1D5TQ60|A0A1D5TQ60_WHEAT Uncharacterized protein OS=Triticum aestivum PE=4 SV=1;tr|A0A1D5TQ61|
full	P69386	NA	NA	photosystem II PSBE, Cytochrome b559 subunit alpha	4.88839	-6.01778	9.79527	0.745983	0.000127907	0.000138044	9.70671e-05	0.000125868	8.26438e-05	0.000112077	0.000305587	0.00021021	0.000299278	0.000343148	0.00019225	7.94673e-05	7.28255e-05	8.16558e-05	0.000110938	0.000203871	0.00028149	0.000334497	0.000242295	0.000332576	4	4	4	50.6	50.6	50.6	9.4445	0	21.274	504600000	48	sp|P69386|PSBE_WHEAT Cytochrome b559 subunit alpha OS=Triticum aestivum GN=psbE PE=1 SV=2
full	A0A1D5TP45	NA	GO:0015979;GO:0010207	photosystem II reaction center PSB29 protein;Thylakoid formation protein;THYLAKOID FORMATION1, chloroplast precursor, putative, expressed	-0.225432	5.06034	-9.7427	0.972707	0.000666396	0.000484065	0.000579194	0.000517353	0.000548189	0.000274848	0.000343984	0.000309078	0.000343111	0.000281395	0.000496374	0.000730935	0.000535994	0.00061611	0.000557229	0.000292821	0.000291056	0.000275038	0.000326718	0.000215536	14	14	14	68.9	68.9	68.9	25.373	0	171.79	729860000	210	tr|A0A1D5TP45|A0A1D5TP45_WHEAT Uncharacterized protein OS=Triticum aestivum PE=4 SV=1;tr|A0A1D5TP46|A0A1D5TP46_WHEAT Uncharacterized protein OS=Triticum aestivum PE=4 SV=1;tr|A0A1D5TP47|A0A1D5TP47_WHEAT Uncharacterized protein OS=Triticum aestivum PE=4 SV=
full	W5ASI1	NA	GO:0019898;GO:0015979;GO:0009654;GO:0009523;GO:0005509	photosystem II reaction center PsbP family protein;expressed protein	-1.02264	-7.47768	3.32407	0.896232	0.000112958	0.00010125	0.000141286	0.000130129	0.00012022	0.000219661	0.000155697	0.000190938	0.000192162	0.000141242	0.00010382	0.000142505	0.000126899	9.66262e-05	9.06897e-05	0.000147199	0.000231397	0.000197445	0.000168435	0.000185131	8	8	2	45.5	45.5	15.2	26.138	0	323.31	376560000	108	tr|W5ASI1|W5ASI1_WHEAT Uncharacterized protein OS=Triticum aestivum PE=4 SV=1
full	A0A1D6BVX5	NA	GO:0019898;GO:0015979;GO:0009654;GO:0009523;GO:0005509	Photosystem II reaction center PsbP family protein;Predicted protein;thylakoid lumen protein, chloroplast precursor, putative, expressed	-22.5276	13.222	-48.1754	0.070731	3.30184e-05	3.19855e-05	2.9663e-05	3.91715e-05	4.16216e-05	6.12613e-05	7.48138e-05	3.13749e-05	4.15955e-05	3.55221e-05	3.2652e-05	4.33099e-05	4.46973e-05	4.90515e-05	2.89486e-05	2.41638e-05	1.52787e-05	2.6739e-05	2.99086e-05	3.0656e-05	8	2	2	55.8	17.5	17.5	26.04	0	106.46	69016000	31	tr|A0A1D6BVX5|A0A1D6BVX5_WHEAT Uncharacterized protein OS=Triticum aestivum PE=4 SV=1;tr|A0A1D6BVX6|A0A1D6BVX6_WHEAT Uncharacterized protein OS=Triticum aestivum PE=4 SV=1
full	A0A1D6SES2	NA	GO:0019898;GO:0015979;GO:0009654;GO:0009523;GO:0005509	Photosystem II reaction center PsbP family protein;Predicted protein;thylakoid lumen protein, chloroplast precursor, putative, expressed	3.4771	5.33719	2.51984	0.651177	0.000108435	0.000124703	9.82778e-05	0.000148642	0.000122592	0.000260535	0.000237278	0.000178972	0.000216717	0.000277545	0.000124828	0.000142911	0.00011805	0.00016831	8.07164e-05	0.000211047	0.000237094	0.000228003	0.00024247	0.000281941	8	8	2	55.8	55.8	17.5	26.141	0	323.31	415370000	134	tr|A0A1D6SES2|A0A1D6SES2_WHEAT Uncharacterized protein OS=Triticum aestivum PE=4 SV=1;tr|A0A1D6D040|A0A1D6D040_WHEAT Uncharacterized protein OS=Triticum aestivum PE=4 SV=1;tr|A0A1D6D039|A0A1D6D039_WHEAT Uncharacterized protein OS=Triticum aestivum PE=4 SV=
full	A0A1D6BNX9	NA	NA	photosystem II stability/assembly factor, chloroplast (HCF136)	17.4349	25.2489	4.28048	0.0122667	0.000685006	0.000596214	0.000928939	0.000784778	0.000857723	0.000462839	0.000443828	0.000464172	0.000491277	0.000426455	0.0009231	0.000988828	0.000985671	0.000879639	0.00104818	0.000444389	0.000585898	0.000413185	0.000535476	0.000407585	22	22	1	59.1	59.1	7.1	46.212	0	323.31	1211000000	325	tr|A0A1D6BNX9|A0A1D6BNX9_WHEAT Uncharacterized protein OS=Triticum aestivum PE=4 SV=1
full	A0A1D5UI03	K08282	GO:0006468;GO:0004672	phototropin 2;Phototropin;AGC_PVPK_like_kin82y.10 - ACG kinases include homologs to PKA, PKG and PKC, expressed	0.448188	13.2225	-6.76485	0.952181	0.000102751	6.93207e-05	0.000130458	0.000111851	8.63941e-05	0.000200704	0.000201117	0.000165994	0.000162236	0.000156823	9.17997e-05	0.000120968	0.000146148	8.94029e-05	0.000118671	0.000149232	0.000202025	0.000171392	0.000146804	0.000157426	21	21	20	29.5	29.5	28.4	100.06	0	323.31	334050000	183	tr|A0A1D5UI03|A0A1D5UI03_WHEAT Uncharacterized protein OS=Triticum aestivum PE=4 SV=1;tr|A0A1D5TUG4|A0A1D5TUG4_WHEAT Uncharacterized protein OS=Triticum aestivum PE=4 SV=1;tr|A0A1D5TGF0|A0A1D5TGF0_WHEAT Uncharacterized protein OS=Triticum aestivum PE=4 SV=
full	A0A1D6D8I1	NA	NA	Plant basic secretory protein (BSP) family protein;secretory protein, putative, expressed	286.995	418.844	41.3063	0.00184942	1.39505e-05	1.62631e-05	2.45495e-05	0.000212112	2.99747e-05	2.52576e-05	3.91032e-05	2.37369e-05	3.89172e-05	3.22899e-05	0.000318075	0.000472289	0.000241688	0.00038013	0.000128009	4.16347e-05	3.29163e-05	4.55248e-05	5.06475e-05	5.43847e-05	9	8	7	54.7	54.7	46.2	24.047	0	105.2	157500000	54	tr|A0A1D6D8I1|A0A1D6D8I1_WHEAT Uncharacterized protein OS=Triticum aestivum PE=4 SV=1;tr|A0A1D6SA12|A0A1D6SA12_WHEAT Uncharacterized protein OS=Triticum aestivum PE=4 SV=1;tr|W5GGC0|W5GGC0_WHEAT Uncharacterized protein OS=Triticum aestivum PE=4 SV=1
full	A0A1D5W4E5	NA	NA	Plant protein of unknown function (DUF827);expressed protein;Mediator complex, subunit Med7	-8.87914	-25.6393	15.1075	0.363816	1.36034e-05	1.58668e-05	2.49641e-05	1.67325e-05	1.63079e-05	1.21958e-05	1.25348e-05	1.08901e-05	1.10978e-05	1.44025e-05	9.69413e-06	1.30084e-05	1.83325e-05	1.13701e-05	1.26416e-05	9.86562e-06	1.63366e-05	1.41697e-05	1.71425e-05	1.28404e-05	8	8	8	18.8	18.8	18.8	61.857	0	44.814	27140000	44	tr|A0A1D5W4E5|A0A1D5W4E5_WHEAT Uncharacterized protein OS=Triticum aestivum PE=4 SV=1;tr|A0A1D5VBV3|A0A1D5VBV3_WHEAT Uncharacterized protein OS=Triticum aestivum PE=4 SV=1;tr|A0A1D5VBV4|A0A1D5VBV4_WHEAT Uncharacterized protein OS=Triticum aestivum PE=4 SV=
full	A0A1D5ZWZ5	NA	NA	plastid movement impaired1;expressed protein	-7.14303	-16.1376	3.05393	0.431564	0.000135267	0.00012589	0.000179707	0.000137269	0.000176101	0.000137058	0.000134663	0.000135074	0.000138203	0.000120297	9.55775e-05	0.000136526	0.000141786	8.30537e-05	0.000175576	0.000146453	0.00017727	0.000155134	0.000106019	0.000100738	23	23	2	33.4	33.4	4	92.862	0	323.31	320620000	181	tr|A0A1D5ZWZ5|A0A1D5ZWZ5_WHEAT Uncharacterized protein OS=Triticum aestivum PE=4 SV=1
full	A0A1D5WI37	NA	NA	plastid transcriptionally active 16;PTAC16, putative, expressed	24.8324	8.19709	32.9375	0.00263854	0.000153093	0.000175574	0.000179103	0.00025631	0.000198143	0.000487738	0.000302376	0.000417582	0.000380887	0.000386339	0.000189412	0.000236511	0.000204544	0.000223181	0.000187449	0.000458614	0.000558208	0.000538716	0.000565515	0.000504358	42	14	9	69.7	26.5	20.4	49.558	0	160.85	643490000	172	tr|A0A1D5WI37|A0A1D5WI37_WHEAT Uncharacterized protein OS=Triticum aestivum PE=4 SV=1;tr|A0A1D5WI36|A0A1D5WI36_WHEAT Uncharacterized protein OS=Triticum aestivum PE=4 SV=1
full	A0A077RU36	NA	NA	plastid transcriptionally active 16;PTAC16, putative, expressed	-1.21983	-1.67666	-0.598286	0.869808	0.0003001	0.000291619	0.000422873	0.000361611	0.000411365	0.000268645	0.000290355	0.000275479	0.000249491	0.000229851	0.000239435	0.000416878	0.000378781	0.000359745	0.000362759	0.000242909	0.000313987	0.000237283	0.000292706	0.000219075	42	6	6	75.5	17.3	17.3	52.565	0	323.31	581850000	91	tr|A0A077RU36|A0A077RU36_WHEAT Uncharacterized protein OS=Triticum aestivum GN=TRAES_3BF169900010CFD_c1 PE=4 SV=1;tr|A0A1D5VR75|A0A1D5VR75_WHEAT Uncharacterized protein OS=Triticum aestivum PE=4 SV=1
full	A0A1D5V4N4	NA	NA	plastid transcriptionally active 16;PTAC16, putative, expressed	-0.691339	-3.24864	1.99121	0.898565	0.00271734	0.00251693	0.00290699	0.00312724	0.00342242	0.00292643	0.00256872	0.00322127	0.00258772	0.00270085	0.0022492	0.00330473	0.00315775	0.00291892	0.00258307	0.00292862	0.00331218	0.00269401	0.00280515	0.00254388	42	42	7	75.3	75.3	14.9	52.52	0	323.31	5988200000	692	tr|A0A1D5V4N4|A0A1D5V4N4_WHEAT Uncharacterized protein OS=Triticum aestivum PE=4 SV=1
full	A0A1D6B912	NA	GO:0009236	plastid transcriptionally active 17;Cobalamin biosynthesis CobW-like protein;COBW domain containing protein, putative, expressed	-12.8263	-12.7914	-12.857	0.13319	9.21079e-05	0.000113747	8.7537e-05	0.000123235	0.000101655	0.000154262	0.000117488	8.62663e-05	9.98148e-05	0.000133713	5.77661e-05	9.98087e-05	0.000118681	0.000102458	7.32727e-05	0.000114374	0.000108386	9.5912e-05	9.33132e-05	0.000103504	11	11	1	32.3	32.3	3.7	48.398	0	101.13	271260000	126	tr|A0A1D6B912|A0A1D6B912_WHEAT Uncharacterized protein OS=Triticum aestivum PE=4 SV=1;tr|A0A1D6ASM7|A0A1D6ASM7_WHEAT Uncharacterized protein OS=Triticum aestivum PE=4 SV=1
full	A0A1D5TXI2	NA	NA	plastid transcriptionally active 5;PTAC5, putative, expressed	4.39895	2.43233	6.11159	0.632788	4.16973e-05	3.66659e-05	4.57334e-05	6.00719e-05	4.93509e-05	7.4413e-05	4.27364e-05	4.53254e-05	4.7053e-05	5.86226e-05	3.65581e-05	5.9596e-05	5.3032e-05	3.91396e-05	5.08737e-05	6.65922e-05	5.15277e-05	6.36458e-05	5.55896e-05	4.71834e-05	10	10	2	27.6	27.6	7.7	41.63	0	59.561	101850000	58	tr|A0A1D5TXI2|A0A1D5TXI2_WHEAT Uncharacterized protein OS=Triticum aestivum PE=4 SV=1;tr|A0A1D5TC53|A0A1D5TC53_WHEAT Uncharacterized protein OS=Triticum aestivum PE=4 SV=1
full	A0A1D5THJ9	NA	NA	Plastid-lipid associated protein PAP / fibrillin family protein;expressed protein	15.7679	6.93976	22.5543	0.0898419	7.07635e-05	8.93398e-05	9.33656e-05	0.00010463	7.29487e-05	8.3682e-05	0.000114242	0.000100077	0.000140135	0.000122604	0.000107788	9.97908e-05	8.29325e-05	8.07974e-05	8.96524e-05	9.36489e-05	0.000142452	0.000165399	0.000146578	0.000139131	11	11	1	47.5	47.5	4	32.551	0	323.31	252400000	149	tr|A0A1D5THJ9|A0A1D5THJ9_WHEAT Uncharacterized protein OS=Triticum aestivum PE=4 SV=1;tr|A0A1D5THJ8|A0A1D5THJ8_WHEAT Uncharacterized protein OS=Triticum aestivum PE=4 SV=1
full	W5BKY5	NA	NA	Plastid-lipid associated protein PAP / fibrillin family protein;PAP fibrillin family domain containing protein, expressed	19.4848	40.9122	5.73735	0.00394897	0.000377531	0.000352015	0.000490623	0.000542164	0.000420064	0.000669579	0.000610369	0.000743679	0.000683384	0.000694567	0.000535734	0.000728064	0.000605088	0.00054921	0.000657168	0.000731605	0.000846588	0.000646842	0.000699259	0.000672444	13	13	1	47.8	47.8	9.8	29.346	0	154.28	1315200000	185	tr|W5BKY5|W5BKY5_WHEAT Uncharacterized protein OS=Triticum aestivum PE=4 SV=1
full	A0A1D5UQ92	NA	NA	Plastid-lipid associated protein PAP / fibrillin family protein;Plastid lipid associated protein;PAP fibrillin family domain containing protein, expressed	10.0144	16.6405	1.17849	0.328741	2.72263e-05	1.80936e-05	3.95803e-05	3.17036e-05	3.93826e-05	2.73438e-05	2.3963e-05	1.63685e-05	2.81147e-05	2.11849e-05	3.34577e-05	4.38877e-05	3.96004e-05	3.22855e-05	3.27121e-05	2.04176e-05	2.0868e-05	2.12655e-05	2.61573e-05	2.9645e-05	5	5	5	34.2	34.2	34.2	24.236	0	25.889	68608000	30	tr|A0A1D5UQ92|A0A1D5UQ92_WHEAT Uncharacterized protein OS=Triticum aestivum PE=4 SV=1;tr|W5B8D3|W5B8D3_WHEAT Uncharacterized protein OS=Triticum aestivum PE=4 SV=1;tr|A0A1D5TBL2|A0A1D5TBL2_WHEAT Uncharacterized protein OS=Triticum aestivum PE=4 SV=1
full	A0A1D6B9K7	K01551	GO:0016887;GO:0005524	P-loop containing nucleoside triphosphate hydrolases superfamily protein;arsenical pump-driving ATPase, putative, expressed	-6.49954	-2.65382	-10.226	0.43926	3.05889e-05	4.13436e-05	4.32578e-05	4.3874e-05	4.38746e-05	3.11105e-05	5.07745e-05	3.47494e-05	4.25513e-05	5.02475e-05	2.65814e-05	5.09505e-05	3.89695e-05	3.98559e-05	4.1196e-05	3.06518e-05	4.23518e-05	3.07558e-05	4.01661e-05	4.40909e-05	7	7	7	29.5	29.5	29.5	42.992	0	66.149	74469000	39	tr|A0A1D6B9K7|A0A1D6B9K7_WHEAT Uncharacterized protein OS=Triticum aestivum PE=4 SV=1;tr|A0A1D6AL69|A0A1D6AL69_WHEAT Uncharacterized protein OS=Triticum aestivum PE=4 SV=1;tr|A0A1D6A5Q1|A0A1D6A5Q1_WHEAT Uncharacterized protein OS=Triticum aestivum PE=4 SV=
full	W5ASP7	NA	GO:0005524	P-loop containing nucleoside triphosphate hydrolases superfamily protein;Rubisco activase-like protein;AAA-type ATPase family protein, putative, expressed	-21.1594	-19.2275	-22.7393	0.00397084	0.00251503	0.00168608	0.00287154	0.00271406	0.0029852	0.00303878	0.00306075	0.00250441	0.00385356	0.00316061	0.00185897	0.00207513	0.00215055	0.00169607	0.00253547	0.00229342	0.00267932	0.00252434	0.0021816	0.00238799	12	12	12	36.8	36.8	36.8	49.446	0	100.87	6569000000	62	tr|W5ASP7|W5ASP7_WHEAT Uncharacterized protein OS=Triticum aestivum PE=4 SV=1;tr|W5BYV2|W5BYV2_WHEAT Uncharacterized protein OS=Triticum aestivum PE=4 SV=1;tr|W5BC60|W5BC60_WHEAT Uncharacterized protein OS=Triticum aestivum PE=4 SV=1
full	A0A1D5T491	K06997	GO:0006355;GO:0003677;GO:0016021	PLP dependent protein;Predicted pyridoxal phosphate-dependent enzyme, YBL036C type;proline synthetase co-transcribed bacterial homolog protein, putative, expressed;Dof-type zinc finger DNA-binding family protein	20.2071	22.7611	17.3397	0.0469503	4.63606e-05	2.93055e-05	4.97383e-05	5.44119e-05	4.05453e-05	3.67515e-05	5.29051e-05	3.9277e-05	3.56453e-05	3.16974e-05	4.15893e-05	6.51156e-05	6.3663e-05	4.6041e-05	5.41094e-05	5.40065e-05	4.48105e-05	4.22844e-05	3.87428e-05	5.04658e-05	5	5	5	28	28	28	26.069	0	34.986	107700000	48	tr|A0A1D5T491|A0A1D5T491_WHEAT Uncharacterized protein OS=Triticum aestivum PE=4 SV=1;tr|A0A1D5S534|A0A1D5S534_WHEAT Uncharacterized protein OS=Triticum aestivum PE=4 SV=1;tr|A0A096UK62|A0A096UK62_WHEAT Uncharacterized protein OS=Triticum aestivum PE=3 SV=
full	A0A1D6D9J4	NA	NA	Polyadenylate-binding protein	11.1906	12.7069	10.0457	0.0906902	0.000173544	0.000190389	0.000225302	0.000219569	0.000199908	0.000267513	0.00027859	0.000272297	0.000246738	0.000270805	0.000189851	0.000260764	0.000293552	0.000200728	0.000191994	0.000297372	0.000300239	0.000279989	0.000243911	0.000348635	27	27	21	49.3	49.3	43	70.539	0	323.31	597770000	261	tr|A0A1D6D9J4|A0A1D6D9J4_WHEAT Uncharacterized protein OS=Triticum aestivum PE=4 SV=1;tr|W5FSK5|W5FSK5_WHEAT Polyadenylate-binding protein OS=Triticum aestivum PE=3 SV=1;tr|W5FCA1|W5FCA1_WHEAT Polyadenylate-binding protein OS=Triticum aestivum PE=3 SV=1;tr
full	A0A1D5WDS3	K15313;K12663	GO:0008152;GO:0003824	polyketide biosynthesis enoyl-CoA hydratase PksI;delta(3,5),delta(2,4)-dienoyl-CoA isomerase 1	93.7982	163.479	48.3975	0.0012708	6.94497e-06	8.50441e-06	1.01511e-05	2.68557e-05	1.06342e-05	1.81519e-05	2.02273e-05	1.64957e-05	2.3063e-05	1.88926e-05	3.14345e-05	5.74606e-05	2.76609e-05	2.98446e-05	1.98291e-05	3.03557e-05	3.44639e-05	3.04997e-05	2.27225e-05	2.56524e-05	5	5	1	27.3	27.3	4.2	34.617	0	20.807	50166000	37	tr|A0A1D5WDS3|A0A1D5WDS3_WHEAT Uncharacterized protein OS=Triticum aestivum PE=4 SV=1;tr|A0A1D5V4J8|A0A1D5V4J8_WHEAT Uncharacterized protein OS=Triticum aestivum PE=4 SV=1
full	A0A1D6CV79	NA	NA	post-illumination chlorophyll fluorescence increase;chloroplast post-illumination chlorophyll fluorescence increase protein, putative, expressed	-33.7868	-36.7953	-31.4469	3.60793e-05	0.000133937	0.000150774	0.000142545	0.000131973	0.000129912	0.000179656	0.000224282	0.00017105	0.00014445	0.000166574	9.45809e-05	0.000106997	0.000111575	6.33435e-05	5.90739e-05	0.000145493	0.000128107	0.000109088	0.000110829	0.000113871	8	8	1	39.2	39.2	3.4	29.054	0	38.901	392130000	108	tr|A0A1D6CV79|A0A1D6CV79_WHEAT Uncharacterized protein OS=Triticum aestivum PE=4 SV=1;tr|A0A1D6C8K5|A0A1D6C8K5_WHEAT Uncharacterized protein OS=Triticum aestivum PE=4 SV=1
full	A0A1D6SD72	NA	NA	Predicted protein;DnaJ/Hsp40 cysteine-rich domain superfamily protein;bundle sheath defective protein 2, putative, expressed	-23.2352	-14.8431	-23.621	0.127467	6.00835e-05	3.36448e-05	9.50811e-06	1.89759e-05	9.88413e-06	0.000631016	0.000382972	0.000700301	0.000457971	0.000701253	3.489e-05	3.13491e-05	1.72614e-05	1.50698e-05	1.39187e-05	0.000337226	0.000591519	0.000465204	0.000514735	0.000286076	6	6	6	60.2	60.2	60.2	13.827	0	323.31	871170000	78	tr|A0A1D6SD72|A0A1D6SD72_WHEAT Uncharacterized protein OS=Triticum aestivum PE=4 SV=1;tr|A0A1D6CMP9|A0A1D6CMP9_WHEAT Uncharacterized protein OS=Triticum aestivum PE=4 SV=1;tr|A0A1D6BKP3|A0A1D6BKP3_WHEAT Uncharacterized protein OS=Triticum aestivum PE=4 SV=
full	W5BPD8	NA	NA	Predicted protein;expressed protein	-44.8258	-49.9932	-41.2593	0.000197031	0.000359211	0.00036912	0.000268587	0.000199394	0.000298827	0.000406575	0.00048797	0.00032236	0.000359454	0.000589965	0.000125189	0.000111874	0.00018456	0.00011479	0.000211257	0.000232184	0.00021688	0.000204196	0.000240961	0.000378293	18	18	1	60.5	60.5	3.2	28.14	0	323.31	630870000	209	tr|W5BPD8|W5BPD8_WHEAT Uncharacterized protein OS=Triticum aestivum PE=4 SV=1;tr|A0A1D5TNX5|A0A1D5TNX5_WHEAT Uncharacterized protein OS=Triticum aestivum PE=4 SV=1
full	A0A1D5XLQ8	NA	NA	Predicted protein;expressed protein	-22.9492	-21.3202	-23.6242	0.000545533	7.80757e-05	0.000117996	8.99436e-05	9.39913e-05	9.28798e-05	0.000209473	0.000242807	0.000229505	0.000236426	0.000222874	7.45636e-05	6.99605e-05	7.94712e-05	7.10338e-05	7.70375e-05	0.000160405	0.000224845	0.00013434	0.000174936	0.000176987	12	12	2	56.5	56.5	13.6	24.278	0	241.94	391370000	124	tr|A0A1D5XLQ8|A0A1D5XLQ8_WHEAT Uncharacterized protein OS=Triticum aestivum PE=4 SV=1
full	A0A1D6BIH4	NA	NA	Predicted protein;expressed protein	-22.9319	-24.2136	-22.2757	0.000613937	0.000554069	0.000528458	0.000663318	0.000659071	0.00054264	0.00108528	0.00129796	0.00107728	0.00117884	0.00111789	0.000460386	0.000417165	0.000593639	0.00044053	0.000322127	0.000923806	0.000972382	0.000676313	0.00106695	0.000835331	16	16	2	74.3	74.3	9.2	33.294	0	323.31	1904300000	338	tr|A0A1D6BIH4|A0A1D6BIH4_WHEAT Uncharacterized protein OS=Triticum aestivum PE=4 SV=1;tr|A0A1D6BIH3|A0A1D6BIH3_WHEAT Uncharacterized protein OS=Triticum aestivum PE=4 SV=1
full	A0A1D5S634	NA	NA	Predicted protein;expressed protein	-33.0819	-34.9232	-29.3592	0.00990033	0.000152228	8.67034e-05	0.000153674	0.000150864	0.000160639	3.47502e-05	8.81345e-05	7.67207e-05	7.61871e-05	7.24765e-05	6.34329e-05	0.000103882	0.000141288	7.45177e-05	7.50901e-05	4.21036e-05	7.50347e-05	2.45692e-05	6.99223e-05	3.43903e-05	12	12	1	53.4	53.4	5.5	27.065	0	53.492	109600000	77	tr|A0A1D5S634|A0A1D5S634_WHEAT Uncharacterized protein OS=Triticum aestivum PE=4 SV=1;tr|A0A1D5S633|A0A1D5S633_WHEAT Uncharacterized protein OS=Triticum aestivum PE=4 SV=1;tr|W4ZMI9|W4ZMI9_WHEAT Uncharacterized protein OS=Triticum aestivum PE=4 SV=1;tr|A0A
full	A0A1D5XHV1	NA	NA	Predicted protein;expressed protein	-23.2305	-21.7499	-24.6605	0.0173961	0.000186981	0.000138705	0.00017426	0.000185845	0.000190609	0.000167961	0.000273113	0.000152481	0.000151115	0.000162654	0.000105923	0.000126043	0.00017191	0.000112821	0.000169086	9.67175e-05	0.00017	0.000154349	0.000128634	0.000133872	16	16	3	59.1	59.1	16.2	39.2	0	146.83	385470000	132	tr|A0A1D5XHV1|A0A1D5XHV1_WHEAT Uncharacterized protein OS=Triticum aestivum PE=4 SV=1;tr|A0A1D5XHV2|A0A1D5XHV2_WHEAT Uncharacterized protein OS=Triticum aestivum PE=4 SV=1;tr|A0A1D5Y177|A0A1D5Y177_WHEAT Uncharacterized protein OS=Triticum aestivum PE=4 SV=
full	A0A1D5V749	NA	NA	Predicted protein;expressed protein	-14.4529	-16.4282	-12.4074	0.0335772	2.50226e-05	1.90069e-05	3.22946e-05	2.37729e-05	2.72656e-05	2.05403e-05	2.71251e-05	2.26125e-05	2.79261e-05	2.47875e-05	1.82092e-05	2.29695e-05	2.58888e-05	1.87231e-05	2.06485e-05	2.32432e-05	2.42446e-05	2.13505e-05	1.85014e-05	2.03919e-05	8	8	8	28.3	28.3	28.3	30.524	0	26.111	49491000	35	tr|A0A1D5V749|A0A1D5V749_WHEAT Uncharacterized protein OS=Triticum aestivum PE=4 SV=1;tr|A0A1D5WNQ6|A0A1D5WNQ6_WHEAT Uncharacterized protein OS=Triticum aestivum PE=4 SV=1;tr|A0A077S424|A0A077S424_WHEAT Uncharacterized protein OS=Triticum aestivum GN=TRAES
full	A0A1D6C8R1	NA	NA	Predicted protein;expressed protein	-12.5247	-20.8055	6.22428	0.128422	0.000233397	0.000168821	0.0002009	0.000216448	0.000133099	8.10488e-05	9.65506e-05	6.69241e-05	8.39086e-05	9.2329e-05	0.000153108	0.00015484	0.000171192	0.000136261	0.000139058	0.000109193	0.000109376	6.48984e-05	8.15623e-05	8.19203e-05	14	5	5	62.8	24.8	24.8	35.3	0	237.91	250630000	88	tr|A0A1D6C8R1|A0A1D6C8R1_WHEAT Uncharacterized protein OS=Triticum aestivum PE=4 SV=1
full	A0A1D6ASH7	NA	NA	Predicted protein;expressed protein	11.8986	17.4701	8.2235	0.227547	1.54015e-05	1.62151e-05	2.27582e-05	1.92399e-05	2.68886e-05	4.07541e-05	2.96378e-05	2.62749e-05	2.81147e-05	2.75789e-05	3.13449e-05	1.83841e-05	2.19872e-05	1.75177e-05	2.88274e-05	3.85787e-05	2.96859e-05	2.88303e-05	3.10983e-05	3.66963e-05	7	7	7	50	50	50	21.416	0	261.06	62354000	56	tr|A0A1D6ASH7|A0A1D6ASH7_WHEAT Uncharacterized protein OS=Triticum aestivum PE=4 SV=1;tr|A0A1D6A974|A0A1D6A974_WHEAT Uncharacterized protein OS=Triticum aestivum PE=4 SV=1;tr|W5GYS4|W5GYS4_WHEAT Uncharacterized protein OS=Triticum aestivum PE=4 SV=1;tr|W5G
full	W5F767	NA	NA	Predicted protein;expressed protein	9.03608	6.41985	11.3318	0.276519	2.13152e-05	1.69209e-05	2.50861e-05	2.75869e-05	1.87739e-05	2.72946e-05	2.40161e-05	2.12393e-05	2.64699e-05	2.59761e-05	1.86342e-05	2.88968e-05	2.00936e-05	2.34497e-05	2.56502e-05	3.4352e-05	3.10501e-05	2.21898e-05	2.89899e-05	2.25786e-05	5	5	1	27.5	27.5	9.5	23.466	0	34.6	54490000	46	tr|W5F767|W5F767_WHEAT Uncharacterized protein OS=Triticum aestivum PE=4 SV=1;tr|A0A1D5X403|A0A1D5X403_WHEAT Uncharacterized protein OS=Triticum aestivum PE=4 SV=1;tr|A0A1D5Z299|A0A1D5Z299_WHEAT Uncharacterized protein OS=Triticum aestivum PE=4 SV=1
full	A0A1D5WYV2	NA	NA	Predicted protein;expressed protein	7.74723	5.80457	11.5836	0.392238	0.000109484	7.77325e-05	9.35188e-05	0.00014808	9.81749e-05	5.74021e-05	4.62697e-05	5.53526e-05	5.17766e-05	5.6059e-05	0.000123177	0.000123434	0.000113234	0.000104099	9.36358e-05	7.63046e-05	5.8376e-05	5.09476e-05	5.61295e-05	5.60142e-05	9	9	5	39	39	26.7	36.732	0	207.87	143000000	67	tr|A0A1D5WYV2|A0A1D5WYV2_WHEAT Uncharacterized protein OS=Triticum aestivum PE=4 SV=1;tr|A0A1D5WYV3|A0A1D5WYV3_WHEAT Uncharacterized protein OS=Triticum aestivum PE=4 SV=1;tr|A0A1D6CVW1|A0A1D6CVW1_WHEAT Uncharacterized protein OS=Triticum aestivum PE=4 SV=
full	A0A1D5WME4	K06997	NA	Predicted pyridoxal phosphate-dependent enzyme, YBL036C type;proline synthetase co-transcribed bacterial homolog protein, putative, expressed	-18.946	-24.0685	-14.2842	0.0506643	3.93604e-05	3.22984e-05	4.63403e-05	3.65387e-05	3.41963e-05	3.84339e-05	5.12806e-05	2.99007e-05	3.39784e-05	5.37902e-05	2.11328e-05	2.28673e-05	4.07286e-05	1.97333e-05	3.88467e-05	3.80909e-05	3.46553e-05	3.70594e-05	3.59714e-05	3.19836e-05	10	10	3	50.8	50.8	16.9	26.541	0	107.23	80516000	52	tr|A0A1D5WME4|A0A1D5WME4_WHEAT Uncharacterized protein OS=Triticum aestivum PE=4 SV=1
full	A0A1D6S420	NA	GO:0016272;GO:0006457	prefoldin 3;Prefoldin molecular chaperone, subunit 3;prefoldin, putative, expressed	-10.1713	6.80616	-21.9845	0.436227	1.28222e-05	1.20592e-05	1.28028e-05	1.72628e-05	1.31116e-05	1.37117e-05	1.96313e-05	1.77688e-05	2.06389e-05	2.60601e-05	8.29548e-06	2.20831e-05	1.66202e-05	1.50503e-05	1.06416e-05	8.85504e-06	2.45049e-05	1.1249e-05	1.58097e-05	1.58889e-05	7	7	7	51.8	51.8	51.8	19.007	0	119.67	42714000	34	tr|A0A1D6S420|A0A1D6S420_WHEAT Uncharacterized protein OS=Triticum aestivum PE=4 SV=1;tr|A0A1D6A3W9|A0A1D6A3W9_WHEAT Uncharacterized protein OS=Triticum aestivum PE=4 SV=1
full	A0A1D6B8T0	K06972	GO:0006508	presequence protease 1;presequence protease [EC:3.4.24.-];M16 domain containing zinc peptidase, putative, expressed;presequence protease 2	35.8577	34.5338	38.9803	0.011827	0.000518883	0.000415975	0.000683117	0.000942239	0.000502934	0.000194627	0.000266931	0.000294453	0.000286383	0.000256282	0.000762078	0.000952581	0.000907798	0.000681243	0.000817271	0.000451501	0.000385174	0.000349694	0.000334471	0.000284063	52	52	5	53.7	53.7	6.2	121.22	0	304.23	834400000	460	tr|A0A1D6B8T0|A0A1D6B8T0_WHEAT Uncharacterized protein OS=Triticum aestivum PE=4 SV=1;tr|A0A1D6B8T1|A0A1D6B8T1_WHEAT Uncharacterized protein OS=Triticum aestivum PE=4 SV=1
full	W5A446	NA	NA	proline-rich family protein;expressed protein	-3.25039	1.90154	-9.12227	0.696809	2.32313e-05	2.2626e-05	2.37148e-05	2.04056e-05	2.60694e-05	1.77455e-05	2.76747e-05	1.95086e-05	1.79417e-05	1.89481e-05	1.53666e-05	2.39209e-05	2.41184e-05	2.23515e-05	3.24964e-05	1.67637e-05	2.22011e-05	1.81763e-05	1.87853e-05	1.6604e-05	2	1	1	12.8	9.3	9.3	23.309	0	5.8783	40780000	74	tr|W5A446|W5A446_WHEAT Uncharacterized protein OS=Triticum aestivum PE=4 SV=1
full	W4ZPY0	NA	NA	proline-rich family protein;expressed protein	-2.11226	1.77535	-4.98644	0.759837	4.64663e-05	4.97657e-05	6.00735e-05	6.02978e-05	7.6317e-05	9.09001e-05	9.07524e-05	7.25172e-05	6.52883e-05	7.67449e-05	5.39733e-05	5.86736e-05	6.75483e-05	6.02257e-05	5.76998e-05	7.30503e-05	9.37037e-05	7.78043e-05	7.18284e-05	6.00597e-05	3	3	2	32.2	32.2	28.6	23.244	0	13.232	139440000	85	tr|W4ZPY0|W4ZPY0_WHEAT Uncharacterized protein OS=Triticum aestivum PE=4 SV=1;tr|A0A1D5SPQ1|A0A1D5SPQ1_WHEAT Uncharacterized protein OS=Triticum aestivum PE=4 SV=1
full	A0A1D5U6I3	NA	NA	protein containing PDZ domain, a K-box domain, and a TPR region;Predicted protein;SHOOT1 protein, putative, expressed	2.15421	-2.91769	5.94848	0.790891	7.81048e-05	7.33753e-05	6.34776e-05	8.17713e-05	7.26615e-05	0.000140789	7.83407e-05	8.56095e-05	9.8275e-05	9.07604e-05	6.17618e-05	7.33089e-05	7.28889e-05	6.3678e-05	8.69752e-05	0.000110937	9.35692e-05	8.744e-05	0.000122504	0.000108696	22	7	7	67.2	26.4	26.4	36.243	0	70.175	186050000	65	tr|A0A1D5U6I3|A0A1D5U6I3_WHEAT Uncharacterized protein OS=Triticum aestivum PE=4 SV=1
full	W5B209	NA	GO:0003723	protein containing PDZ domain, a K-box domain, and a TPR region;Predicted protein;SHOOT1 protein, putative, expressed;pumilio 12	1.90793	-6.20018	9.62194	0.778977	0.000981934	0.000951153	0.000847429	0.000785688	0.0010125	0.000902623	0.00101865	0.00104511	0.000837977	0.00100828	0.000647668	0.00100437	0.000885001	0.00106554	0.000692244	0.0010869	0.00110483	0.000775603	0.00122254	0.00108583	26	26	5	71.8	71.8	10.1	36.124	0	323.31	2275700000	365	tr|W5B209|W5B209_WHEAT Uncharacterized protein OS=Triticum aestivum PE=4 SV=1;tr|A0A1D5TJ87|A0A1D5TJ87_WHEAT Uncharacterized protein OS=Triticum aestivum PE=4 SV=1;tr|A0A1D5TJ86|A0A1D5TJ86_WHEAT Uncharacterized protein OS=Triticum aestivum PE=4 SV=1
full	W5BT22	K09060	GO:0043565;GO:0006355;GO:0003700	Protein of unknown function (DUF760);expressed protein;basic region/leucine zipper transcription factor 16	-15.5181	-15.2122	-16.1358	0.081966	7.33648e-05	6.90488e-05	0.000114015	8.77852e-05	7.24524e-05	3.32961e-05	4.64821e-05	3.07035e-05	3.76842e-05	5.82423e-05	5.92611e-05	7.97975e-05	7.29957e-05	7.29935e-05	6.82344e-05	3.86731e-05	3.11763e-05	3.52035e-05	3.75806e-05	3.04691e-05	10	10	10	29.6	29.6	29.6	44.062	0	26.196	72497000	69	tr|W5BT22|W5BT22_WHEAT Uncharacterized protein OS=Triticum aestivum PE=4 SV=1;tr|A0A1D5TTU4|A0A1D5TTU4_WHEAT Uncharacterized protein OS=Triticum aestivum PE=4 SV=1;tr|A0A1D5THN0|A0A1D5THN0_WHEAT Uncharacterized protein OS=Triticum aestivum PE=4 SV=1;tr|W5A
full	A0A1D5TQP1	K17506;K01090;K17501;K19704;K19708;K17505	GO:0003824;GO:0006470;GO:0004722;GO:0004741	Protein phosphatase 2C family protein;Protein phosphatase 2C epsilon;protein phosphatase 1E;SPCC4F11.02;protein phosphatase PTC6;protein phosphatase PTC1;protein phosphatase 2C, putative, expressed;protein phosphatase 1K;protein phosphatase 1L	8.28045	12.9656	4.03072	0.502992	1.47449e-05	1.77977e-05	2.47288e-05	3.51633e-05	2.44412e-05	2.02372e-05	3.11101e-05	2.56286e-05	2.79695e-05	2.3906e-05	1.92943e-05	2.97646e-05	3.75009e-05	2.64378e-05	1.90321e-05	2.30346e-05	3.63415e-05	2.46256e-05	2.91909e-05	2.08525e-05	9	9	9	38.8	38.8	38.8	30.812	0	84.753	52697000	48	tr|A0A1D5TQP1|A0A1D5TQP1_WHEAT Uncharacterized protein OS=Triticum aestivum PE=4 SV=1;tr|W5B1P6|W5B1P6_WHEAT Uncharacterized protein OS=Triticum aestivum PE=4 SV=1;tr|A0A1D5V0J3|A0A1D5V0J3_WHEAT Uncharacterized protein OS=Triticum aestivum PE=4 SV=1;tr|A0A
full	W5CUJ0	K17508	GO:0003824;GO:0004722	Protein phosphatase 2C family protein;protein phosphatase PTC7;SPAC1556.03;5-azacytidine resistance protein azr1, putative, expressed	-19.5638	-18.7169	-20.7865	0.103272	5.35802e-05	5.93419e-05	4.19959e-05	6.43835e-05	8.84882e-05	4.57982e-05	3.70289e-05	4.80052e-05	2.88461e-05	5.35113e-05	3.94139e-05	4.26065e-05	7.18742e-05	5.40974e-05	4.21889e-05	2.24715e-05	4.90794e-05	4.00361e-05	2.39605e-05	3.33273e-05	9	9	9	34.5	34.5	34.5	34.215	0	40.161	89488000	63	tr|W5CUJ0|W5CUJ0_WHEAT Uncharacterized protein OS=Triticum aestivum GN=TRAES_3BF091200110CFD_c1 PE=4 SV=1;tr|A0A1D5WTR5|A0A1D5WTR5_WHEAT Uncharacterized protein OS=Triticum aestivum PE=4 SV=1;tr|A0A1D5VM39|A0A1D5VM39_WHEAT Uncharacterized protein OS=Tritic
full	A0A1D6AZY7	K01090	GO:0004721;GO:0006470;GO:0004722;GO:0003824	protein phosphatase;HOPW1-1-interacting 2	16.3094	21.5491	10.7291	0.16126	0.000228303	0.000232128	0.000239681	0.00036751	0.000191434	0.000204914	0.000249212	0.000271742	0.000219039	0.000237295	0.000270994	0.000392402	0.000329788	0.00032336	0.000213828	0.000230931	0.000387794	0.000225165	0.000229078	0.000236074	17	17	4	50.9	50.9	12.9	37.125	0	271.3	534850000	147	tr|A0A1D6AZY7|A0A1D6AZY7_WHEAT Uncharacterized protein OS=Triticum aestivum PE=4 SV=1;tr|A0A1D6BCZ4|A0A1D6BCZ4_WHEAT Uncharacterized protein OS=Triticum aestivum PE=4 SV=1;tr|A0A1D6AZY8|A0A1D6AZY8_WHEAT Uncharacterized protein OS=Triticum aestivum PE=4 SV=
full	W5IAD0	K01104	GO:0004725;GO:0006470	protein-tyrosine phosphatase;protein tyrosine phosphatases;protein tyrosine phosphatases;low molecular weight protein-tyrosine-phosphatase slr0328, putative, expressed	-4.46228	-13.5644	2.96287	0.585027	5.31097e-05	3.87278e-05	5.19345e-05	6.46295e-05	4.82858e-05	7.60924e-05	5.3761e-05	6.83486e-05	5.81247e-05	5.83342e-05	3.3386e-05	4.55314e-05	5.27149e-05	4.53057e-05	4.49311e-05	8.37037e-05	7.30106e-05	6.28118e-05	5.75778e-05	4.68801e-05	9	9	2	36.2	36.2	9.4	29.103	0	186.72	136840000	58	tr|W5IAD0|W5IAD0_WHEAT Uncharacterized protein OS=Triticum aestivum PE=4 SV=1;tr|A0A1D6CEL5|A0A1D6CEL5_WHEAT Uncharacterized protein OS=Triticum aestivum PE=4 SV=1;tr|A0A1D6CEL4|A0A1D6CEL4_WHEAT Uncharacterized protein OS=Triticum aestivum PE=4 SV=1
full	A0A1D5X9D8	K05808	GO:0044238	putative sigma-54 modulation protein;30S ribosomal protein, putative;Plastid-specific ribosomal protein 1;plastid-specific 30S ribosomal protein 1, chloroplast precursor, putative, expressed	16.2775	38.6366	5.41925	0.142094	0.000108456	0.000133366	0.000191259	0.000173932	0.000128696	0.000266843	0.000216266	0.000310976	0.000293811	0.000427058	0.000156262	0.000185316	0.000224137	0.000212587	0.000241659	0.000333134	0.000302425	0.000235008	0.000362253	0.000364231	16	16	2	42.8	42.8	4	32.948	0	323.31	559780000	221	tr|A0A1D5X9D8|A0A1D5X9D8_WHEAT Uncharacterized protein OS=Triticum aestivum PE=4 SV=1;tr|W5DSE3|W5DSE3_WHEAT Uncharacterized protein OS=Triticum aestivum PE=4 SV=1
full	W5GU28	K13252;K00611	GO:0050231;GO:0016743;GO:0006520;GO:0016597	putrescine carbamoyltransferase;ornithine carbamoyltransferase;ornithine carbamoyltransferase, putative, expressed	18.7345	41.724	-17.8012	0.164652	5.52933e-05	6.33247e-05	9.69769e-05	0.000114464	7.55753e-05	6.70925e-05	6.44608e-05	3.9963e-05	4.26132e-05	4.11087e-05	8.86933e-05	0.000146183	0.000129736	9.38871e-05	0.000116381	5.74055e-05	4.24174e-05	3.40826e-05	4.04271e-05	3.547e-05	10	10	10	38.8	38.8	38.8	40.178	0	68.815	109230000	90	tr|W5GU28|W5GU28_WHEAT Uncharacterized protein OS=Triticum aestivum PE=3 SV=1;tr|A0A1D6ANG2|A0A1D6ANG2_WHEAT Uncharacterized protein OS=Triticum aestivum PE=4 SV=1;tr|A0A1D6ANG1|A0A1D6ANG1_WHEAT Uncharacterized protein OS=Triticum aestivum PE=4 SV=1;tr|A0A
full	A0A096UMG6	NA	NA	Pyridoxal 5'-phosphate synthase subunit PDX1	-35.496	-33.4588	-39.062	3.35592e-05	0.00257533	0.00227994	0.00299653	0.00220543	0.00256285	0.00151945	0.00172661	0.00110875	0.00125788	0.00159694	0.00141694	0.00144385	0.00229575	0.00144371	0.0017973	0.0008946	0.000873071	0.000939176	0.000837795	0.000848761	16	16	12	59.9	59.9	49.9	35.699	0	323.31	3253300000	397	tr|A0A096UMG6|A0A096UMG6_WHEAT Uncharacterized protein OS=Triticum aestivum PE=3 SV=1;tr|A0A1D5U5C8|A0A1D5U5C8_WHEAT Uncharacterized protein OS=Triticum aestivum PE=4 SV=1
full	W5G4L3	NA	GO:0008152;GO:0003824	Pyruvate dehydrogenase E1 beta subunit	8.75419	15.2261	-3.13234	0.635997	1.69956e-05	2.82489e-05	3.5945e-05	1.83934e-05	2.48026e-05	1.4506e-05	8.44982e-06	1.22513e-05	1.02914e-05	2.22262e-05	1.39274e-05	3.02886e-05	3.4627e-05	2.56201e-05	3.88615e-05	1.30566e-05	1.08014e-05	7.19761e-06	7.89661e-06	2.66511e-05	6	6	6	21.9	21.9	21.9	42.141	0	40.183	36647000	49	tr|W5G4L3|W5G4L3_WHEAT Uncharacterized protein OS=Triticum aestivum PE=4 SV=1;tr|A0A1D5ZEK7|A0A1D5ZEK7_WHEAT Uncharacterized protein OS=Triticum aestivum PE=4 SV=1;tr|A0A1D6A3I4|A0A1D6A3I4_WHEAT Uncharacterized protein OS=Triticum aestivum PE=4 SV=1;tr|A0A
full	A0A1D5TX45	K19607;K11493;K10595	GO:0005085	Regulator of chromosome condensation (RCC1) family protein;X-linked retinitis pigmentosa GTPase regulator;SPBC557.03c;regulator of chromosome condensation;Regulator of chromosome condensation domain containing protein, expressed;Chaperone DnaJ-domain superfamily protein;E3 ubiquitin-protein ligase HERC2	25.4042	2.46985	49.0722	0.0285391	1.66078e-05	1.83929e-05	2.9383e-05	3.20636e-05	2.0711e-05	3.03849e-05	2.00271e-05	2.07577e-05	1.7439e-05	2.49178e-05	2.54218e-05	2.57405e-05	2.23677e-05	1.91157e-05	2.74064e-05	3.86102e-05	3.91898e-05	3.10215e-05	3.53856e-05	2.50293e-05	8	8	8	26.7	26.7	26.7	46.552	0	42.98	56894000	67	tr|A0A1D5TX45|A0A1D5TX45_WHEAT Uncharacterized protein OS=Triticum aestivum PE=4 SV=1;tr|W5APJ8|W5APJ8_WHEAT Uncharacterized protein OS=Triticum aestivum PE=4 SV=1;tr|A0A1D5UK04|A0A1D5UK04_WHEAT Uncharacterized protein OS=Triticum aestivum PE=4 SV=1;tr|A0A
full	A0A1D5SQ99	NA	NA	Remorin family protein	2.78348	-1.85879	3.88891	0.819618	6.23173e-05	5.17943e-05	5.26886e-05	4.57753e-05	2.71621e-05	0.000155702	0.000195172	0.000189507	0.000237144	0.000229249	4.10223e-05	5.90864e-05	5.37763e-05	5.22797e-05	2.91167e-05	0.000171052	0.000295677	0.000216475	0.000211419	0.000151304	10	9	9	58.8	54.8	54.8	19.266	0	305.52	381610000	79	tr|A0A1D5SQ99|A0A1D5SQ99_WHEAT Uncharacterized protein OS=Triticum aestivum PE=4 SV=1;tr|A0A1D5RP97|A0A1D5RP97_WHEAT Uncharacterized protein OS=Triticum aestivum PE=4 SV=1;tr|W5A258|W5A258_WHEAT Uncharacterized protein OS=Triticum aestivum PE=4 SV=1;tr|W4Z
full	V9HXE6	NA	NA	Remorin family protein;remorin, putative, expressed	10.3458	-4.24238	24.6338	0.392335	4.53851e-05	4.05589e-05	5.99353e-05	7.3165e-05	7.13594e-05	7.33684e-05	6.20584e-05	4.84372e-05	5.40601e-05	5.85814e-05	3.99958e-05	7.28639e-05	7.54157e-05	5.61801e-05	3.36282e-05	8.40908e-05	4.97829e-05	7.01729e-05	9.53194e-05	7.01802e-05	2	2	2	5.1	5.1	5.1	19.554	0	7.1386	162590000	48	tr|V9HXE6|V9HXE6_WHEAT Uncharacterized protein OS=Triticum aestivum PE=2 SV=1
full	A0A1D5UJQ4	NA	NA	Remorin family protein;remorin, putative, expressed	17.7735	6.23281	20.0763	0.408796	9.1899e-05	0.000127547	0.00011327	0.000122325	0.000128741	0.000488352	0.000516617	0.00066349	0.00066952	0.000587715	9.35693e-05	0.000162696	0.000151132	0.000157332	5.54392e-05	0.000548688	0.00124721	0.000641963	0.000629598	0.000445608	19	19	2	74.3	74.3	15.4	23.343	0	134.13	1128700000	163	tr|A0A1D5UJQ4|A0A1D5UJQ4_WHEAT Uncharacterized protein OS=Triticum aestivum PE=4 SV=1;tr|A0A1D5UJQ3|A0A1D5UJQ3_WHEAT Uncharacterized protein OS=Triticum aestivum PE=4 SV=1;tr|A0A1D5TC64|A0A1D5TC64_WHEAT Uncharacterized protein OS=Triticum aestivum PE=4 SV=
full	A0A1D6D5Q6	NA	NA	retrotransposon protein, putative, unclassified, expressed	4.94081	4.62185	5.59581	0.711781	0.000185233	0.000275052	0.000351218	0.000466147	0.000309702	0.000129668	0.000167331	0.000135635	0.000141407	0.000198936	0.000250127	0.000370653	0.000446573	0.000350688	0.000242675	0.000178032	0.000182197	0.000147634	0.00016841	0.000139957	23	23	14	59.4	59.4	36.1	55.524	0	323.31	416030000	281	tr|A0A1D6D5Q6|A0A1D6D5Q6_WHEAT Uncharacterized protein OS=Triticum aestivum PE=4 SV=1;tr|A0A1D6D5Q5|A0A1D6D5Q5_WHEAT Uncharacterized protein OS=Triticum aestivum PE=4 SV=1
full	W5ES41	NA	GO:0030244;GO:0016866	reversibly glycosylated polypeptide 2	36.1959	58.3658	0.915396	0.00725242	4.71801e-05	5.46102e-05	5.50441e-05	8.75829e-05	5.35363e-05	2.78602e-05	2.97774e-05	3.76452e-05	4.26002e-05	4.93475e-05	0.000114237	0.000103279	8.43311e-05	9.83618e-05	7.16475e-05	2.7921e-05	3.98691e-05	4.506e-05	4.01911e-05	3.59032e-05	12	12	1	58.7	58.7	5.2	41.468	0	32.047	81031000	82	tr|W5ES41|W5ES41_WHEAT Uncharacterized protein OS=Triticum aestivum PE=4 SV=1;tr|W5DT83|W5DT83_WHEAT Uncharacterized protein OS=Triticum aestivum PE=4 SV=1;tr|A0A1D5XQ18|A0A1D5XQ18_WHEAT Uncharacterized protein OS=Triticum aestivum PE=4 SV=1;tr|A0A1D5XQ16|
full	A0A1D5VED9	NA	GO:0006457;GO:0003755;GO:0000413	Rhodanese/Cell cycle control phosphatase superfamily protein;Putative rhodanese-like protein;rhodanese-like domain containing protein, putative, expressed;rotamase CYP 3	-32.7616	-40.0085	-21.2103	0.000141063	6.91404e-05	6.75485e-05	7.88332e-05	7.13548e-05	9.58996e-05	3.78077e-05	5.46608e-05	5.33414e-05	4.67986e-05	4.75318e-05	3.09988e-05	4.45014e-05	5.0385e-05	4.7925e-05	5.58233e-05	4.11532e-05	5.03139e-05	3.48606e-05	2.77179e-05	3.51601e-05	12	12	12	21.5	21.5	21.5	63.171	0	44.767	72736000	69	tr|A0A1D5VED9|A0A1D5VED9_WHEAT Uncharacterized protein OS=Triticum aestivum PE=4 SV=1;tr|A0A1D5WIX4|A0A1D5WIX4_WHEAT Uncharacterized protein OS=Triticum aestivum PE=4 SV=1;tr|A0A1D5WIX5|A0A1D5WIX5_WHEAT Uncharacterized protein OS=Triticum aestivum PE=4 SV=
full	A0A1D5ZKE8	NA	NA	Rhodanese/Cell cycle control phosphatase superfamily protein;rhodanese-like, putative, expressed	15.0492	5.24197	22.7024	0.166598	6.01575e-05	6.92001e-05	6.44059e-05	7.19211e-05	5.87588e-05	7.40033e-05	6.96872e-05	0.000120981	8.27016e-05	6.83888e-05	6.81955e-05	7.4626e-05	6.00815e-05	7.60608e-05	6.24869e-05	0.000126399	0.000130418	9.04069e-05	8.86036e-05	7.43224e-05	9	9	9	46.6	46.6	46.6	25.662	0	65.722	180780000	107	tr|A0A1D5ZKE8|A0A1D5ZKE8_WHEAT Uncharacterized protein OS=Triticum aestivum PE=4 SV=1;tr|A0A1D5YQK7|A0A1D5YQK7_WHEAT Uncharacterized protein OS=Triticum aestivum PE=4 SV=1;tr|A0A1D5Z4L9|A0A1D5Z4L9_WHEAT Uncharacterized protein OS=Triticum aestivum PE=4 SV=
full	A0A1D6CA52	K02553;K08093	GO:0043801;GO:0008428	Ribonuclease E inhibitor RraA/Dimethylmenaquinone methyltransferase;3-hexulose-6-phosphate synthase;Regulator of ribonuclease activity;regulator of ribonuclease activity A;regulator of ribonuclease, putative, expressed	46.4213	77.9926	20.071	0.00102209	7.96777e-05	4.19207e-05	8.17114e-05	9.25518e-05	6.45614e-05	8.69707e-05	9.29923e-05	8.18234e-05	8.66651e-05	8.33835e-05	8.6482e-05	0.000180055	0.000130557	0.000136485	0.000107947	9.83037e-05	9.8183e-05	0.000107763	0.000115023	9.92354e-05	8	6	3	69	56.1	25.8	16.47	0	142.24	276920000	71	tr|A0A1D6CA52|A0A1D6CA52_WHEAT Uncharacterized protein OS=Triticum aestivum PE=4 SV=1;tr|A0A1D6CSV4|A0A1D6CSV4_WHEAT Uncharacterized protein OS=Triticum aestivum PE=4 SV=1
full	A0A1D5UR24	NA	GO:0009052;GO:0004751	Ribose 5-phosphate isomerase, type A protein	-45.4723	-44.7882	-46.0501	1.82455e-05	5.89256e-05	4.8068e-05	7.36205e-05	5.31073e-05	6.01e-05	7.65839e-05	6.05683e-05	4.64726e-05	8.24439e-05	8.18498e-05	2.20519e-05	3.57745e-05	4.55785e-05	2.30783e-05	3.5741e-05	4.6088e-05	3.30977e-05	3.49035e-05	4.16609e-05	3.19517e-05	7	7	3	38.6	38.6	22.1	28.645	0	30.447	101410000	59	tr|A0A1D5UR24|A0A1D5UR24_WHEAT Uncharacterized protein OS=Triticum aestivum PE=4 SV=1;tr|A0A1D5TTS5|A0A1D5TTS5_WHEAT Uncharacterized protein OS=Triticum aestivum PE=4 SV=1
full	W5BXU2	K19032	GO:0006412;GO:0005840;GO:0003735	Ribosomal protein PSRP-3/Ycf65;plastid-specific 30S ribosomal protein 3, chloroplast precursor, putative, expressed	-0.834403	7.60989	-8.77384	0.96288	0.000108366	0.000124087	5.53145e-05	5.30972e-05	7.33474e-05	6.80229e-05	9.04119e-05	5.26758e-05	9.88394e-05	0.000130602	0.00012333	7.18159e-05	0.000121061	8.52816e-05	4.42456e-05	3.59665e-05	6.92243e-05	5.50748e-05	0.000118274	0.000123359	5	5	5	38.2	38.2	38.2	20.266	0	42.242	209530000	103	tr|W5BXU2|W5BXU2_WHEAT Uncharacterized protein OS=Triticum aestivum PE=4 SV=1;tr|A0A1D5U0V3|A0A1D5U0V3_WHEAT Uncharacterized protein OS=Triticum aestivum PE=4 SV=1;tr|W5AP99|W5AP99_WHEAT Uncharacterized protein OS=Triticum aestivum PE=4 SV=1
full	W5H575	NA	GO:0006412;GO:0005840;GO:0003735	Ribosomal protein S21 family protein;ribosome, putative, expressed	-24.0349	-29.4439	-19.0104	0.00250837	0.000100253	0.000174184	0.000149017	0.000131848	0.000125032	0.000146655	0.00016845	0.000138857	0.000125422	0.000153014	8.48527e-05	0.000113676	0.000114138	0.000103427	6.39231e-05	0.000104683	0.000137121	9.9525e-05	0.000137617	0.000114221	6	6	6	32.4	32.4	32.4	16.392	0	40.186	226020000	86	tr|W5H575|W5H575_WHEAT Uncharacterized protein OS=Triticum aestivum PE=4 SV=1;tr|A0A1D6AVJ3|A0A1D6AVJ3_WHEAT Uncharacterized protein OS=Triticum aestivum PE=4 SV=1;tr|A0A1D6AGN6|A0A1D6AGN6_WHEAT Uncharacterized protein OS=Triticum aestivum PE=4 SV=1
full	A0A1D5ZUF9	K06942	GO:0005525	ribosome-binding ATPase;MONBRDRAFT_20905;GTP-binding protein-related;GTP-binding protein, putative, expressed	-4.37298	-10.0905	0.182998	0.412825	0.000468814	0.000453111	0.00053614	0.000525275	0.000424749	0.000612876	0.000559635	0.000564969	0.000650241	0.000634328	0.000346036	0.000535811	0.000521508	0.000416894	0.000344851	0.000608485	0.000694209	0.000550814	0.00062266	0.000551411	21	21	3	55.1	55.1	7.8	47.238	0	323.31	1251600000	316	tr|A0A1D5ZUF9|A0A1D5ZUF9_WHEAT Uncharacterized protein OS=Triticum aestivum PE=4 SV=1;tr|A0A1D5YMA0|A0A1D5YMA0_WHEAT Uncharacterized protein OS=Triticum aestivum PE=4 SV=1;tr|A0A1D5ZUG0|A0A1D5ZUG0_WHEAT Uncharacterized protein OS=Triticum aestivum PE=4 SV=
full	W5E9E7	NA	NA	Rieske (2Fe-2S) domain-containing protein;Rieske [2Fe-2S] domain containing protein;rieske domain containing protein, expressed	-10.1534	-14.8153	-0.0434542	0.326527	7.9535e-05	6.49865e-05	0.0001136	9.88894e-05	0.00010018	5.47337e-05	4.83159e-05	3.69154e-05	3.88879e-05	3.19667e-05	6.5853e-05	7.97723e-05	8.48618e-05	6.8342e-05	9.06276e-05	7.38843e-05	3.69105e-05	3.09846e-05	4.00588e-05	2.88899e-05	7	7	2	45.3	45.3	14.5	29.722	0	204.37	126940000	78	tr|W5E9E7|W5E9E7_WHEAT Uncharacterized protein OS=Triticum aestivum PE=4 SV=1;tr|A0A1D5X2D4|A0A1D5X2D4_WHEAT Uncharacterized protein OS=Triticum aestivum PE=4 SV=1;tr|A0A1D5X2D2|A0A1D5X2D2_WHEAT Uncharacterized protein OS=Triticum aestivum PE=4 SV=1
full	A0A1D5SN87	NA	GO:0045735	RmlC-like cupins superfamily protein;cupin domain containing protein, expressed	50.7906	65.2224	28.2806	0.00666222	6.37157e-05	5.80237e-05	9.88757e-05	0.000156136	8.97485e-05	5.64775e-05	6.00997e-05	5.9851e-05	6.59408e-05	5.67181e-05	0.000123279	0.000212921	0.000161162	0.000145552	0.000127849	7.05546e-05	9.91037e-05	7.16167e-05	8.61182e-05	5.62775e-05	14	14	1	52.5	52.5	5	38.106	0	108.66	160790000	127	tr|A0A1D5SN87|A0A1D5SN87_WHEAT Uncharacterized protein OS=Triticum aestivum PE=4 SV=1;tr|A0A1D5SN88|A0A1D5SN88_WHEAT Uncharacterized protein OS=Triticum aestivum PE=4 SV=1;tr|A0A1D6BRH1|A0A1D6BRH1_WHEAT Uncharacterized protein OS=Triticum aestivum PE=4 SV=
full	W5BV49	K06995	NA	RmlC-like cupins superfamily protein;enzyme of the cupin superfamily protein, putative, expressed	-13.0387	-14.47	-12.1788	0.105281	0.000174033	0.000183383	0.000154884	0.000171471	0.000199158	0.000266471	0.000306234	0.000263134	0.000373579	0.000260306	0.000141249	0.0001436	0.000214538	0.000156328	9.94543e-05	0.000233052	0.000309732	0.000229826	0.000213332	0.000304787	8	8	1	55.6	55.6	10.4	15.039	0	57.244	605640000	182	tr|W5BV49|W5BV49_WHEAT Uncharacterized protein OS=Triticum aestivum PE=4 SV=1;tr|W5AQW2|W5AQW2_WHEAT Uncharacterized protein OS=Triticum aestivum PE=4 SV=1
full	A0A1D5URP5	NA	GO:0003676	RNA-binding protein 47A;RNA recognition motif containing protein, putative, expressed;RNA-binding (RRM/RBD/RNP motifs) family protein	3.21256	4.81447	-1.27818	0.818546	7.13161e-05	6.64637e-05	9.6992e-05	0.000130604	6.5699e-05	3.64735e-05	2.74382e-05	1.94992e-05	3.63336e-05	3.40264e-05	6.3782e-05	0.000100128	0.000115413	9.62097e-05	7.62957e-05	3.16737e-05	2.59849e-05	3.77648e-05	3.57286e-05	2.06535e-05	7	7	7	32.4	32.4	32.4	46.479	0	27.112	132450000	68	tr|A0A1D5URP5|A0A1D5URP5_WHEAT Uncharacterized protein OS=Triticum aestivum PE=4 SV=1;tr|A0A1D5URP4|A0A1D5URP4_WHEAT Uncharacterized protein OS=Triticum aestivum PE=4 SV=1;tr|A0A1D5U4Y4|A0A1D5U4Y4_WHEAT Uncharacterized protein OS=Triticum aestivum PE=4 SV=
full	A0A1D5X5M1	NA	GO:0005524	rubisco activase ;Rubisco activase;AAA-type ATPase family protein, putative, expressed	-14.4588	-21.0886	-9.54412	0.0939314	0.00669145	0.00509506	0.00702916	0.00601528	0.00657492	0.00872545	0.00930392	0.00612902	0.0105683	0.00763868	0.00383486	0.00425562	0.00658494	0.00424877	0.00585863	0.00591113	0.00669657	0.00855379	0.00738059	0.00977991	22	5	5	47.1	14.1	14.1	47.356	0	106.02	15914000000	326	tr|A0A1D5X5M1|A0A1D5X5M1_WHEAT Uncharacterized protein OS=Triticum aestivum PE=4 SV=1;tr|A0A1D6S0A5|A0A1D6S0A5_WHEAT Uncharacterized protein OS=Triticum aestivum PE=4 SV=1;tr|A0A1D5X5M3|A0A1D5X5M3_WHEAT Uncharacterized protein OS=Triticum aestivum PE=4 SV=
full	A0A1D5X5M6	NA	GO:0005524	rubisco activase; Rubisco activase;AAA-type ATPase family protein, putative, expressed	-24.5114	-22.996	-26.0347	7.83977e-07	0.0842538	0.102214	0.0845656	0.0782013	0.0871888	0.0866342	0.0823707	0.0832275	0.0876698	0.0942936	0.0640148	0.0645952	0.0745044	0.0692509	0.0636985	0.0615	0.0721209	0.0625249	0.0590404	0.0659681	64	64	0	94.5	94.5	0	46.143	0	323.31	182620000000	4546	tr|A0A1D5X5M6|A0A1D5X5M6_WHEAT Uncharacterized protein OS=Triticum aestivum PE=4 SV=1;tr|W5DSM4|W5DSM4_WHEAT Uncharacterized protein OS=Triticum aestivum PE=4 SV=1;tr|A0A1D5X5M4|A0A1D5X5M4_WHEAT Uncharacterized protein OS=Triticum aestivum PE=4 SV=1
full	W5C9Y4	NA	NA	Rubisco Ribulose bisphosphate carboxylase (small chain) family protein;ribulose bisphosphate carboxylase small chain 1A	-10.3652	-12.3827	-7.39419	0.348283	0.0885284	0.103066	0.0609809	0.0564716	0.0609003	0.0395076	0.0613774	0.0615033	0.0444401	0.044382	0.0853003	0.0542989	0.0477147	0.0610241	0.0757993	0.0326997	0.0402484	0.0552199	0.045734	0.0587334	21	21	0	73.7	73.7	0	19.463	0	323.31	175670000000	1267	tr|W5C9Y4|W5C9Y4_WHEAT Ribulose bisphosphate carboxylase small chain OS=Triticum aestivum GN=rbcS PE=3 SV=1;sp|P26667|RBS2_WHEAT Ribulose bisphosphate carboxylase small chain PW9, chloroplastic OS=Triticum aestivum PE=3 SV=1;tr|A0A1D5UUS1|A0A1D5UUS1_WHEAT
full	P11383	NA	NA	Rubisco Ribulose bisphosphate carboxylase large chain	9.72348	10.5276	6.51016	0.0598224	0.212729	0.19109	0.209688	0.167503	0.204009	0.0546752	0.0480785	0.0492575	0.049131	0.0453675	0.234445	0.197299	0.20607	0.228369	0.222537	0.0689684	0.0547519	0.0503509	0.0434561	0.0450306	55	55	3	72.5	72.5	4.8	52.851	0	323.31	179070000000	4644	sp|P11383|RBL_WHEAT Ribulose bisphosphate carboxylase large chain OS=Triticum aestivum GN=rbcL PE=1 SV=2
full	A0A1D5Z4N3	NA	NA	Rubisco Ribulose bisphosphate carboxylase small chain, chloroplastic	-20.332	-25.7639	9.3023	0.307999	0.039133	0.0459727	0.0197932	0.0236472	0.0289235	0.00749572	0.00516211	0.00592351	0.00490755	0.00537458	0.0363582	0.0225662	0.0180418	0.0326863	0.0072469	0.00433374	0.00559208	0.00933638	0.00642722	0.00585902	19	9	3	84.4	50	8.6	14.872	0	301.18	32991000000	619	tr|A0A1D5Z4N3|A0A1D5Z4N3_WHEAT Uncharacterized protein OS=Triticum aestivum PE=4 SV=1;tr|W5FC82|W5FC82_WHEAT Ribulose bisphosphate carboxylase small chain OS=Triticum aestivum PE=3 SV=1;sp|P07398|RBS3_WHEAT Ribulose bisphosphate carboxylase small chain clo
full	A0A1D6CLF3	NA	NA	rubredoxin family protein;Putative rubredoxin-like protein;rubredoxin family protein, putative, expressed	39.8349	21.1053	58.2437	0.00414087	0.000161653	0.000217069	0.000177808	0.00024344	0.000252641	0.000254818	0.000201858	0.000191247	0.000200761	0.000222271	0.000282662	0.000284245	0.000215479	0.000295537	0.000196843	0.000358186	0.000256787	0.000296558	0.000292427	0.000490762	8	8	8	45.9	45.9	45.9	27.365	0	323.31	617160000	173	tr|A0A1D6CLF3|A0A1D6CLF3_WHEAT Uncharacterized protein OS=Triticum aestivum PE=4 SV=1;tr|A0A1D6C545|A0A1D6C545_WHEAT Uncharacterized protein OS=Triticum aestivum PE=4 SV=1;tr|A0A1D6BH84|A0A1D6BH84_WHEAT Uncharacterized protein OS=Triticum aestivum PE=4 SV=
full	W5E8L0	NA	NA	S-adenosyl-L-methionine-dependent methyltransferase;S-adenosyl-L-methionine-dependent methyltransferases superfamily protein;expressed protein	-32.1758	-38.4335	-25.0262	0.00318787	3.18262e-05	3.86047e-05	3.30848e-05	2.82982e-05	4.03027e-05	1.73145e-05	3.05937e-05	2.45727e-05	3.74982e-05	4.06682e-05	1.76175e-05	1.59868e-05	2.9944e-05	2.58458e-05	1.65721e-05	1.42664e-05	2.29028e-05	2.30621e-05	2.74086e-05	2.53062e-05	8	8	1	51.2	51.2	4	35.443	0	32.51	50326000	51	tr|W5E8L0|W5E8L0_WHEAT Uncharacterized protein OS=Triticum aestivum PE=4 SV=1
full	A0A1D5V9L9	K17285	GO:0008430	selenium-binding protein 2;selenium-binding protein, putative, expressed;selenium-binding protein 1	126.176	163.159	99.5534	2.00077e-05	2.3308e-05	2.14781e-05	2.16538e-05	8.07161e-05	3.03261e-05	4.44699e-05	4.95905e-05	3.39145e-05	5.74233e-05	6.11449e-05	9.9254e-05	0.00011795	9.1641e-05	8.4032e-05	7.41829e-05	7.52282e-05	8.30244e-05	9.49989e-05	0.000136866	0.000101868	11	11	1	33.6	33.6	2.8	54.108	0	109.75	150690000	84	tr|A0A1D5V9L9|A0A1D5V9L9_WHEAT Uncharacterized protein OS=Triticum aestivum PE=4 SV=1;tr|A0A1D5V9M0|A0A1D5V9M0_WHEAT Uncharacterized protein OS=Triticum aestivum PE=4 SV=1
full	A0A1D6A5C1	NA	GO:0008081;GO:0006629;GO:0008889	SHV3-like 1;PLC-like phosphodiesterase family protein;glycerophosphoryl diester phosphodiesterase family protein, putative, expressed;SHV3-like 2	18.7264	18.6461	18.8554	0.266734	2.2199e-05	2.16646e-05	3.11199e-05	4.10761e-05	2.77019e-05	1.69146e-05	2.10158e-05	1.57157e-05	1.85893e-05	1.71621e-05	2.65823e-05	5.62476e-05	3.05638e-05	3.32164e-05	2.39573e-05	3.24983e-05	2.52432e-05	1.58157e-05	1.66436e-05	1.60531e-05	8	8	8	17.4	17.4	17.4	73.648	0	22.649	43453000	53	tr|A0A1D6A5C1|A0A1D6A5C1_WHEAT Uncharacterized protein OS=Triticum aestivum PE=4 SV=1;tr|A0A1D6AQV9|A0A1D6AQV9_WHEAT Uncharacterized protein OS=Triticum aestivum PE=4 SV=1;tr|A0A1D6A5C0|A0A1D6A5C0_WHEAT Uncharacterized protein OS=Triticum aestivum PE=4 SV=
full	A0A1D5VI27	K15104;K15117	GO:0015367	solute carrier family 25 (mitochondrial oxoglutarate transporter), member 11;Mitochondrial substrate carrier family protein	52.8914	-4.38371	178.815	0.00786546	2.21234e-05	2.87567e-05	4.72957e-05	5.25208e-05	3.2356e-05	1.2213e-05	1.76713e-05	1.56883e-05	1.61991e-05	2.14882e-05	2.73561e-05	4.32525e-05	3.12287e-05	3.36614e-05	3.95293e-05	3.78234e-05	2.70425e-05	6.09163e-05	4.59056e-05	6.0453e-05	9	9	6	39.9	39.9	28.4	25.772	0	50.377	65562000	70	tr|A0A1D5VI27|A0A1D5VI27_WHEAT Uncharacterized protein OS=Triticum aestivum PE=4 SV=1;tr|A0A1D5VI26|A0A1D5VI26_WHEAT Uncharacterized protein OS=Triticum aestivum PE=4 SV=1;tr|A0A077RY29|A0A077RY29_WHEAT Uncharacterized protein OS=Triticum aestivum GN=TRAES
full	A0A1D5WTV3	NA	NA	SOUL heme-binding family protein;SOUL heme-binding protein, putative, expressed	35.6396	51.8423	26.6644	0.000215272	0.000263159	0.000223411	0.000264333	0.000421582	0.000253784	0.000488528	0.000518335	0.000497362	0.000583498	0.000487074	0.000435917	0.000520702	0.000430351	0.000433208	0.000345501	0.000562441	0.000696071	0.000622843	0.000767669	0.000612327	17	17	1	64.7	64.7	6.8	23.829	0	289.11	996290000	322	tr|A0A1D5WTV3|A0A1D5WTV3_WHEAT Uncharacterized protein OS=Triticum aestivum PE=4 SV=1
full	A0A1D6CYH0	NA	NA	SOUL heme-binding family protein;SOUL heme-binding protein, putative, expressed	-2.34545	30.1479	-17.9913	0.846958	2.75409e-05	1.70104e-05	2.23526e-05	2.70543e-05	2.80759e-05	3.5941e-05	3.71288e-05	4.0646e-05	7.36492e-05	6.60756e-05	2.1339e-05	3.23421e-05	3.80116e-05	3.00791e-05	3.7053e-05	4.04576e-05	4.79208e-05	4.36689e-05	3.95296e-05	3.62664e-05	11	11	11	57.1	57.1	57.1	32.527	0	63.927	86001000	70	tr|A0A1D6CYH0|A0A1D6CYH0_WHEAT Uncharacterized protein OS=Triticum aestivum PE=4 SV=1;tr|A0A1D6CF39|A0A1D6CF39_WHEAT Uncharacterized protein OS=Triticum aestivum PE=4 SV=1;tr|A0A1D6C0Q3|A0A1D6C0Q3_WHEAT Uncharacterized protein OS=Triticum aestivum PE=4 SV=
full	A0A1D5WC89	K01288;K16296;K13289	GO:0006508;GO:0004185	SPAC1296.03c;serine carboxypeptidase-like 20;OsSCP65 - Putative Serine Carboxypeptidase homologue, expressed;cathepsin A (carboxypeptidase C)	-0.230524	-2.20332	0.584319	0.983381	7.72113e-05	4.87245e-05	7.1905e-05	4.91902e-05	8.9676e-05	0.000208721	0.000174295	9.91835e-05	0.000180024	0.00015297	5.13473e-05	9.59436e-05	6.27084e-05	7.32112e-05	4.60777e-05	0.000158303	0.000135624	0.000146213	0.000206638	0.000173178	7	7	1	24.3	24.3	2.2	53.789	0	69.553	351820000	136	tr|A0A1D5WC89|A0A1D5WC89_WHEAT Uncharacterized protein OS=Triticum aestivum PE=4 SV=1
full	A0A1D5SX70	K03189	GO:0016151;GO:0006807;GO:0003924	SPCPB16A4.05c;urease accessory protein G;CobW/P47K family protein, putative, expressed	4.89831	3.83104	6.10723	0.543645	3.57202e-05	2.46595e-05	4.10044e-05	4.15278e-05	2.8193e-05	2.90009e-05	3.12901e-05	3.06188e-05	3.37207e-05	2.64258e-05	2.8607e-05	4.52084e-05	3.99409e-05	2.97525e-05	3.41512e-05	2.83877e-05	3.43139e-05	3.1727e-05	3.75091e-05	2.8344e-05	7	7	7	31.4	31.4	31.4	30.434	0	73.198	71425000	51	tr|A0A1D5SX70|A0A1D5SX70_WHEAT Uncharacterized protein OS=Triticum aestivum PE=4 SV=1;tr|A0A1D6DB60|A0A1D6DB60_WHEAT Uncharacterized protein OS=Triticum aestivum PE=4 SV=1;tr|A0A1D5RYE6|A0A1D5RYE6_WHEAT Uncharacterized protein OS=Triticum aestivum PE=4 SV=
full	W5ED94	NA	NA	Splicing factor U2af large subunit B	11.905	41.8532	-6.81385	0.211367	2.38637e-05	1.93936e-05	8.99075e-06	2.69097e-05	2.40166e-05	3.50896e-05	3.69664e-05	2.82438e-05	3.51756e-05	2.9592e-05	2.21512e-05	3.87342e-05	3.04837e-05	2.71263e-05	2.78605e-05	3.21332e-05	3.57208e-05	3.02983e-05	3.18175e-05	2.38503e-05	7	7	4	22.8	22.8	16.6	59.541	0	50.381	82228000	45	tr|W5ED94|W5ED94_WHEAT Uncharacterized protein OS=Triticum aestivum PE=4 SV=1;sp|Q2QKB4|U2A2B_WHEAT Splicing factor U2af large subunit B OS=Triticum aestivum GN=U2AF65B PE=2 SV=1
full	A0A1D6D3V7	NA	NA	ssDNA-binding transcriptional regulator;whirly transcription factor domain containing protein, expressed	-27.4075	-32.5451	-18.6034	0.00884867	3.89163e-05	4.92092e-05	6.0362e-05	5.25342e-05	5.15956e-05	4.65267e-05	3.61698e-05	2.15386e-05	2.12469e-05	2.19353e-05	3.15807e-05	2.8183e-05	3.97573e-05	2.84003e-05	4.24814e-05	3.20042e-05	2.82122e-05	1.69312e-05	2.09209e-05	2.19241e-05	5	5	1	29.9	29.9	7.8	29.835	0	57.847	58917000	54	tr|A0A1D6D3V7|A0A1D6D3V7_WHEAT Uncharacterized protein OS=Triticum aestivum PE=4 SV=1
full	A0A1D6BU18	NA	NA	succinate dehydrogenase 5;expressed protein	92.8586	167.499	11.5643	0.0517687	2.18532e-05	1.41727e-05	2.69224e-05	5.28713e-05	3.45114e-05	2.76943e-05	2.71545e-05	2.49291e-05	4.25969e-05	1.56516e-05	3.92677e-05	0.000152457	0.00012281	4.00295e-05	4.757e-05	3.42765e-05	1.60352e-05	3.63704e-05	2.76306e-05	3.96755e-05	5	5	5	33.2	33.2	33.2	26.045	0	15.546	80073000	65	tr|A0A1D6BU18|A0A1D6BU18_WHEAT Uncharacterized protein OS=Triticum aestivum PE=4 SV=1;tr|A0A1D5S7G7|A0A1D5S7G7_WHEAT Uncharacterized protein OS=Triticum aestivum PE=4 SV=1;tr|A0A1D6BU19|A0A1D6BU19_WHEAT Uncharacterized protein OS=Triticum aestivum PE=4 SV=
full	A0A1D5SGY9	NA	NA	Sucrase/ferredoxin-like family protein;sucrase-related, putative, expressed	38.743	13.3418	48.2433	0.039002	2.81701e-05	2.40602e-05	3.0552e-05	3.93501e-05	2.71211e-05	0.000123184	4.74662e-05	5.40595e-05	9.15615e-05	8.27909e-05	2.36594e-05	5.32079e-05	3.60522e-05	3.69117e-05	1.93353e-05	8.77038e-05	0.000145949	0.000103082	0.00014272	0.000112128	13	13	2	36.3	36.3	6.5	49.711	0	109.25	205020000	123	tr|A0A1D5SGY9|A0A1D5SGY9_WHEAT Uncharacterized protein OS=Triticum aestivum PE=4 SV=1;tr|A0A1D5SPW2|A0A1D5SPW2_WHEAT Uncharacterized protein OS=Triticum aestivum PE=4 SV=1;tr|A0A1D5SPW0|A0A1D5SPW0_WHEAT Uncharacterized protein OS=Triticum aestivum PE=4 SV=
full	A0A1D5VQX6	K10369	GO:0007010;GO:0003779	supervillin;villin 2	42.2851	42.6228	41.9214	0.00581043	3.54955e-05	2.47749e-05	4.45857e-05	5.53491e-05	4.02665e-05	3.55899e-05	4.33893e-05	3.16989e-05	3.98665e-05	3.5633e-05	4.30276e-05	7.59969e-05	6.47612e-05	5.66724e-05	4.54601e-05	5.09474e-05	6.59554e-05	4.91642e-05	6.57777e-05	3.23815e-05	13	13	13	17.8	17.8	17.8	107.22	0	224.88	92987000	102	tr|A0A1D5VQX6|A0A1D5VQX6_WHEAT Uncharacterized protein OS=Triticum aestivum PE=4 SV=1;tr|A0A077S159|A0A077S159_WHEAT Uncharacterized protein OS=Triticum aestivum GN=TRAES_3BF039400020CFD_c1 PE=4 SV=1;tr|A0A1D5WMJ6|A0A1D5WMJ6_WHEAT Uncharacterized protein O
full	A0A1D6B773	K03255	NA	Tetratricopeptide repeat (TPR)-like superfamily protein;tetratricopeptide repeat domain containing protein, putative, expressed	-40.2412	-47.5362	-27.645	0.00863433	4.70585e-05	5.94214e-05	5.53356e-05	2.88871e-05	6.27127e-05	1.81218e-05	2.98602e-05	2.52406e-05	2.85998e-05	4.49397e-05	1.46498e-05	1.75899e-05	4.36192e-05	1.49124e-05	4.218e-05	8.64796e-06	3.14722e-05	2.52124e-05	1.67241e-05	2.41332e-05	12	12	2	9.5	9.5	2	193.62	0	87.212	41421000	49	tr|A0A1D6B773|A0A1D6B773_WHEAT Uncharacterized protein OS=Triticum aestivum PE=4 SV=1
full	A0A1D5RWP3	NA	NA	Tetratricopeptide repeat (TPR)-like superfamily protein;thylakoid lumenal protein, putative, expressed	3.80003	5.2243	3.45014	0.590584	0.00045705	0.000319727	0.000496932	0.000585145	0.000420427	0.00155672	0.00192342	0.00207974	0.0018997	0.00181847	0.000347199	0.00057597	0.000583091	0.000412791	0.000479305	0.00220407	0.00203445	0.00175371	0.0020632	0.00154273	20	20	1	65.8	65.8	5.3	23.731	0	323.31	3386200000	315	tr|A0A1D5RWP3|A0A1D5RWP3_WHEAT Uncharacterized protein OS=Triticum aestivum PE=4 SV=1;tr|W4ZPA7|W4ZPA7_WHEAT Uncharacterized protein OS=Triticum aestivum PE=4 SV=1
full	A0A1D5WSR2	NA	NA	Tetratricopeptide repeat (TPR)-like superfamily protein;thylakoid lumenal protein, putative, expressed	-12.6776	5.04838	-15.8222	0.595505	2.90134e-05	2.2477e-05	1.78039e-05	3.31073e-05	2.28313e-05	9.47007e-05	7.63258e-05	8.45352e-05	0.000203629	0.00024675	2.63725e-05	2.85817e-05	3.11383e-05	2.62721e-05	1.91905e-05	0.000106304	8.85071e-05	0.000123375	0.000180433	9.56264e-05	15	2	2	65.7	15.2	15.2	20.673	0	173.36	221140000	51	tr|A0A1D5WSR2|A0A1D5WSR2_WHEAT Uncharacterized protein OS=Triticum aestivum PE=4 SV=1
full	W5D1Z1	NA	NA	Tetratricopeptide repeat (TPR)-like superfamily protein;thylakoid lumenal protein, putative, expressed	-1.62405	5.27806	-3.37163	0.790428	0.000731243	0.000537819	0.000625161	0.000923765	0.000609198	0.00228722	0.00313619	0.00260002	0.00293122	0.0025811	0.000635224	0.000854499	0.000845814	0.000668147	0.000604391	0.00272122	0.00291504	0.00240889	0.00272097	0.00231325	15	15	2	65.7	65.7	15.2	20.787	0	323.31	4446300000	288	tr|W5D1Z1|W5D1Z1_WHEAT Uncharacterized protein OS=Triticum aestivum GN=TRAES_3BF167600010CFD_c1 PE=4 SV=1;tr|A0A1D5VJF0|A0A1D5VJF0_WHEAT Uncharacterized protein OS=Triticum aestivum PE=4 SV=1
full	A0A1D6RG24	NA	GO:0045454;GO:0015035;GO:0009055	thioredoxin family protein;Glutaredoxin, CGFS type;OsGrx_S17 - glutaredoxin subgroup II, expressed	31.0602	26.1743	32.8944	0.0206753	1.31199e-05	1.93939e-05	1.18266e-05	1.71296e-05	1.25409e-05	2.99635e-05	4.85596e-05	4.27361e-05	3.79223e-05	3.79652e-05	1.24488e-05	2.4409e-05	2.02535e-05	1.92135e-05	1.70579e-05	4.81526e-05	5.65139e-05	5.80714e-05	6.49588e-05	3.43003e-05	9	9	3	29.2	29.2	10.4	53.251	0	77.415	83236000	42	tr|A0A1D6RG24|A0A1D6RG24_WHEAT Uncharacterized protein OS=Triticum aestivum PE=4 SV=1;tr|W4ZS75|W4ZS75_WHEAT Uncharacterized protein OS=Triticum aestivum PE=4 SV=1;tr|A0A1D5S042|A0A1D5S042_WHEAT Uncharacterized protein OS=Triticum aestivum PE=4 SV=1;tr|W5A
full	A0A1D6D0U5	NA	GO:0005515	Thioredoxin family protein;glutathione S-transferase, N-terminal domain containing protein, expressed	31.1238	36.8773	22.2864	0.00704318	5.03154e-05	4.14411e-05	6.08787e-05	6.16765e-05	5.45958e-05	3.91419e-05	4.1062e-05	3.17981e-05	3.48689e-05	2.81987e-05	4.73009e-05	8.49295e-05	7.54023e-05	7.40506e-05	8.63901e-05	5.16649e-05	4.74829e-05	4.41799e-05	3.27894e-05	3.79693e-05	6	6	6	28	28	28	36.07	0	290.97	109470000	61	tr|A0A1D6D0U5|A0A1D6D0U5_WHEAT Uncharacterized protein OS=Triticum aestivum PE=4 SV=1;tr|A0A1D6BTE6|A0A1D6BTE6_WHEAT Uncharacterized protein OS=Triticum aestivum PE=4 SV=1;tr|A0A1D6CIB5|A0A1D6CIB5_WHEAT Uncharacterized protein OS=Triticum aestivum PE=4 SV=
full	W5B1W8	NA	GO:0055114;GO:0016491;GO:0016209	Thioredoxin superfamily protein;peroxiredoxin, putative, expressed	-13.2922	-12.2037	-14.0684	0.353007	0.000103285	0.000114509	0.000132087	0.000106602	0.000124647	0.000287189	0.000147781	0.000122245	0.000151536	0.000106221	7.91054e-05	0.000122971	0.000106985	0.000129543	7.16061e-05	0.000208494	0.000138166	0.000114613	0.000120445	0.0001186	11	11	1	66.8	66.8	10.1	27.33	0	100.53	393020000	143	tr|W5B1W8|W5B1W8_WHEAT Uncharacterized protein OS=Triticum aestivum PE=4 SV=1;tr|A0A1D5UZ55|A0A1D5UZ55_WHEAT Uncharacterized protein OS=Triticum aestivum PE=4 SV=1
full	A0A1D6CSS2	NA	GO:0055114;GO:0016491;GO:0016209	Thioredoxin superfamily protein;Peroxiredoxin, type II;peroxiredoxin, putative, expressed	72.5559	98.2898	31.462	0.00388289	0.000108739	0.00013414	0.0001006	0.00025868	0.000117426	0.000107849	0.000109178	7.2739e-05	7.73158e-05	8.35387e-05	0.000282457	0.000365701	0.000241057	0.000365646	0.000172003	9.35451e-05	9.26313e-05	0.000112137	0.000117301	0.00017678	9	7	7	45.7	40.4	40.4	23.679	0	323.31	315240000	140	tr|A0A1D6CSS2|A0A1D6CSS2_WHEAT Uncharacterized protein OS=Triticum aestivum PE=4 SV=1;tr|A0A1D6C7V1|A0A1D6C7V1_WHEAT Uncharacterized protein OS=Triticum aestivum PE=4 SV=1;tr|A0A1D6BQT1|A0A1D6BQT1_WHEAT Uncharacterized protein OS=Triticum aestivum PE=4 SV=
[truncated: 2,686 more rows]

## Sheet: Selected proteins
Group/category	Protein name	Protein annotation	Uniprot ID	KEGG ID	GOontology	DS	UK DS	IR DS	p-value
[truncated: 114 more rows]
